# Supplementary material for: Patterns of host–parasite associations in tropical lice and their passerine hosts in Cameroon
Source: Ecol Evol. 2020 Jun 18;10(13):6512–24. doi: 10.1002/ece3.6386 (PMC7381757; doi:10.1002/ece3.6386)
Supplement: Supplementary file 1 — File S1–S12 [file ECE3-10-6512-s001.zip]

Archive with 13 entries (13 files):
- ece36386-sup-00013-Legends.docx
- ece36386-sup-0001-FileS1.csv
- ece36386-sup-0002-FileS2.csv
- ece36386-sup-0003-FileS3.pdf
- ece36386-sup-0004-FileS4.pdf
- ece36386-sup-0005-FileS5.tree
- ece36386-sup-0006-FileS6.tree
- ece36386-sup-0007-FileS7.fasta
- ece36386-sup-0008-FileS8.fasta
- ece36386-sup-0009-FileS9.tree
- ece36386-sup-0010-FileS10.tree
- ece36386-sup-0011-FigS11.pdf
- ece36386-sup-0012-FileS12.xlsx
