# Supplementary material for: Patterns of host–parasite associations in tropical lice and their passerine hosts in Cameroon
Source: Ecol Evol. 2020 Jun 18;10(13):6512–24. doi: 10.1002/ece3.6386 (PMC7381757; doi:10.1002/ece3.6386)
Supplement: Supplementary file 1 — File S1–S12 [file ECE3-10-6512-s001.zip › ece36386-sup-0001-FileS1.csv]

	outgroup	CB325	CB566	CV84	CV102	CB532	CV82A	CV113	CV37	CV49	CV83	CV95	CV76	CV20	CV63A	C127	C252B	C106	C191B	CB312	CB314B	CB500B	CB522	C007B	C123B	C121	CB571	CV11	CV66	CV89	CV32	CB435	C061	CB359	CV58
outgroup
CB325	0.6256454125
CB566	0.6256454125	0.0000000000
CV84	0.6052752969	0.2435930463	0.2435930463
CV102	0.5722540377	0.2432297863	0.2432297863	0.2247279678
CB532	0.4963988022	0.2233940969	0.2233940969	0.2473965120	0.2061293995
CV82A	0.4963988022	0.2233940969	0.2233940969	0.2473965120	0.2061293995	0.0000000000
CV113	0.4963988022	0.2233940969	0.2233940969	0.2473965120	0.2061293995	0.0000000000	0.0000000000
CV37	0.4963988022	0.2271861919	0.2271861919	0.2477793623	0.2136847947	0.0052995036	0.0052995036	0.0052995036
CV49	0.4963988022	0.2271861919	0.2271861919	0.2477793623	0.2136847947	0.0052995036	0.0052995036	0.0052995036	0.0000000000
CV83	0.4963988022	0.2271861919	0.2271861919	0.2477793623	0.2136847947	0.0052995036	0.0052995036	0.0052995036	0.0000000000	0.0000000000
CV95	0.4963988022	0.2271861919	0.2271861919	0.2477793623	0.2136847947	0.0052995036	0.0052995036	0.0052995036	0.0000000000	0.0000000000	0.0000000000
CV76	0.4906757686	0.2271861919	0.2271861919	0.2517484265	0.2136847947	0.0079619694	0.0079619694	0.0079619694	0.0026426555	0.0026426555	0.0026426555	0.0026426555
CV20	0.5720782117	0.3396195404	0.3396195404	0.3114831493	0.3456378988	0.3443458329	0.3443458329	0.3443458329	0.3496265082	0.3496265082	0.3496265082	0.3496265082	0.3496265082
CV63A	0.5720782117	0.3396195404	0.3396195404	0.3114831493	0.3456378988	0.3443458329	0.3443458329	0.3443458329	0.3496265082	0.3496265082	0.3496265082	0.3496265082	0.3496265082	0.0000000000
C127	0.6094808228	0.3134585625	0.3134585625	0.3081039053	0.3043206894	0.3622838837	0.3622838837	0.3622838837	0.3669240889	0.3669240889	0.3669240889	0.3669240889	0.3622838837	0.3792469494	0.3792469494
C252B	0.6094808228	0.3134585625	0.3134585625	0.3081039053	0.3043206894	0.3622838837	0.3622838837	0.3622838837	0.3669240889	0.3669240889	0.3669240889	0.3669240889	0.3622838837	0.3792469494	0.3792469494	0.0000000000
C106	0.6794043760	0.3236912432	0.3236912432	0.3320870761	0.3106982584	0.3074477947	0.3074477947	0.3074477947	0.3026759355	0.3026759355	0.3026759355	0.3026759355	0.3069376681	0.3396598825	0.3396598825	0.3584731032	0.3584731032
C191B	0.6873209334	0.3262478224	0.3262478224	0.3503337548	0.3278240633	0.3050157688	0.3050157688	0.3050157688	0.3002266858	0.3002266858	0.3002266858	0.3002266858	0.3045073155	0.3402609406	0.3402609406	0.3511472836	0.3511472836	0.0188696843
CB312	0.5721671862	0.3374188325	0.3374188325	0.2656281650	0.3268365087	0.3386136398	0.3386136398	0.3386136398	0.3430930168	0.3430930168	0.3430930168	0.3430930168	0.3386136398	0.3186424681	0.3186424681	0.3035882369	0.3035882369	0.3672918393	0.3513087200
CB314B	0.5721671862	0.3374188325	0.3374188325	0.2656281650	0.3268365087	0.3386136398	0.3386136398	0.3386136398	0.3430930168	0.3430930168	0.3430930168	0.3430930168	0.3386136398	0.3186424681	0.3186424681	0.3035882369	0.3035882369	0.3672918393	0.3513087200	0.0000000000
CB500B	0.5721671862	0.3374188325	0.3374188325	0.2656281650	0.3268365087	0.3386136398	0.3386136398	0.3386136398	0.3430930168	0.3430930168	0.3430930168	0.3430930168	0.3386136398	0.3186424681	0.3186424681	0.3035882369	0.3035882369	0.3672918393	0.3513087200	0.0000000000	0.0000000000
CB522	0.5721671862	0.3374188325	0.3374188325	0.2656281650	0.3268365087	0.3386136398	0.3386136398	0.3386136398	0.3430930168	0.3430930168	0.3430930168	0.3430930168	0.3386136398	0.3186424681	0.3186424681	0.3035882369	0.3035882369	0.3672918393	0.3513087200	0.0000000000	0.0000000000	0.0000000000
C007B	0.5478663292	0.3162922015	0.3162922015	0.2798018488	0.3152118707	0.3319526428	0.3319526428	0.3319526428	0.3363762455	0.3363762455	0.3363762455	0.3363762455	0.3319526428	0.3220598317	0.3220598317	0.3136441817	0.3136441817	0.3653823332	0.3495218456	0.0106754679	0.0106754679	0.0106754679	0.0106754679
C123B	0.5478663292	0.3162922015	0.3162922015	0.2798018488	0.3152118707	0.3319526428	0.3319526428	0.3319526428	0.3363762455	0.3363762455	0.3363762455	0.3363762455	0.3319526428	0.3220598317	0.3220598317	0.3136441817	0.3136441817	0.3653823332	0.3495218456	0.0106754679	0.0106754679	0.0106754679	0.0106754679	0.0000000000
C121	0.5581405066	0.3224246569	0.3224246569	0.2743522367	0.3212151209	0.3380277994	0.3380277994	0.3380277994	0.3424973521	0.3424973521	0.3424973521	0.3424973521	0.3380277994	0.3280932994	0.3280932994	0.3078675203	0.3078675203	0.3720216152	0.3559511385	0.0079706636	0.0079706636	0.0079706636	0.0079706636	0.0026502360	0.0026502360
CB571	0.5300224611	0.2925289295	0.2925289295	0.2808168248	0.3008031121	0.3075921475	0.3075921475	0.3075921475	0.3075921475	0.3075921475	0.3075921475	0.3075921475	0.3120197749	0.2903686686	0.2903686686	0.2951054841	0.2951054841	0.3218691544	0.3138335675	0.3401663564	0.3401663564	0.3401663564	0.3401663564	0.3193624746	0.3193624746	0.3254118191
CV11	0.6111776340	0.3067297062	0.3067297062	0.2999495307	0.3666219092	0.2942613004	0.2942613004	0.2942613004	0.2942613004	0.2942613004	0.2942613004	0.2942613004	0.2985612764	0.3057794687	0.3057794687	0.2521604788	0.2521604788	0.2514431608	0.2470991721	0.2589082958	0.2589082958	0.2589082958	0.2589082958	0.2500232947	0.2500232947	0.2549878756	0.2454595150
CV66	0.6111776340	0.3067297062	0.3067297062	0.2999495307	0.3666219092	0.2942613004	0.2942613004	0.2942613004	0.2942613004	0.2942613004	0.2942613004	0.2942613004	0.2985612764	0.3057794687	0.3057794687	0.2521604788	0.2521604788	0.2514431608	0.2470991721	0.2589082958	0.2589082958	0.2589082958	0.2589082958	0.2500232947	0.2500232947	0.2549878756	0.2454595150	0.0000000000
CV89	0.6111776340	0.3067297062	0.3067297062	0.2999495307	0.3666219092	0.2942613004	0.2942613004	0.2942613004	0.2942613004	0.2942613004	0.2942613004	0.2942613004	0.2985612764	0.3057794687	0.3057794687	0.2521604788	0.2521604788	0.2514431608	0.2470991721	0.2589082958	0.2589082958	0.2589082958	0.2589082958	0.2500232947	0.2500232947	0.2549878756	0.2454595150	0.0000000000	0.0000000000
CV32	0.6111776340	0.3067297062	0.3067297062	0.2999495307	0.3666219092	0.2942613004	0.2942613004	0.2942613004	0.2942613004	0.2942613004	0.2942613004	0.2942613004	0.2985612764	0.3057794687	0.3057794687	0.2560253833	0.2560253833	0.2514431608	0.2470991721	0.2589082958	0.2589082958	0.2589082958	0.2589082958	0.2500232947	0.2500232947	0.2549878756	0.2454595150	0.0026426555	0.0026426555	0.0026426555
CB435	0.4915687845	0.2934442946	0.2934442946	0.2521293400	0.2642486439	0.2750374094	0.2750374094	0.2750374094	0.2709299783	0.2709299783	0.2709299783	0.2709299783	0.2709299783	0.3043190700	0.3043190700	0.2754462046	0.2754462046	0.3824205690	0.3747744456	0.2927591495	0.2927591495	0.2927591495	0.2927591495	0.3025840700	0.3025840700	0.2969631434	0.3045561291	0.3072125893	0.3072125893	0.3072125893	0.3072125893
C061	0.6029889643	0.2657594231	0.2657594231	0.2520425245	0.2858743972	0.2541720953	0.2541720953	0.2541720953	0.2586157317	0.2586157317	0.2586157317	0.2586157317	0.2626749379	0.2999763317	0.2999763317	0.3279047226	0.3279047226	0.3414839819	0.3443182047	0.3130250429	0.3130250429	0.3130250429	0.3130250429	0.3077752267	0.3077752267	0.3087117162	0.3433026439	0.2560130010	0.2560130010	0.2560130010	0.2560130010	0.2323807787
CB359	0.5695404786	0.3061377149	0.3061377149	0.3552371872	0.3269030451	0.3326867194	0.3326867194	0.3326867194	0.3326867194	0.3326867194	0.3326867194	0.3326867194	0.3373221525	0.3246307300	0.3246307300	0.3350188269	0.3350188269	0.3290462435	0.3234444425	0.3151874417	0.3151874417	0.3151874417	0.3151874417	0.3186723187	0.3186723187	0.3196925252	0.2936782441	0.2296844167	0.2296844167	0.2296844167	0.2335435716	0.2843856516	0.2264410741
CV58	0.5391108741	0.2899698809	0.2899698809	0.2953269485	0.3324766155	0.3559637617	0.3559637617	0.3559637617	0.3559637617	0.3559637617	0.3559637617	0.3559637617	0.3606969452	0.3150224327	0.3150224327	0.3453132915	0.3453132915	0.3814461847	0.3738074949	0.2843082866	0.2843082866	0.2843082866	0.2843082866	0.2763673918	0.2763673918	0.2710188243	0.2889931484	0.2491531409	0.2491531409	0.2491531409	0.2531510810	0.3004485744	0.3101762517	0.1930603064
