# Supplementary material for: Patterns of host–parasite associations in tropical lice and their passerine hosts in Cameroon
Source: Ecol Evol. 2020 Jun 18;10(13):6512–24. doi: 10.1002/ece3.6386 (PMC7381757; doi:10.1002/ece3.6386)
Supplement: Supplementary file 1 — File S1–S12 [file ECE3-10-6512-s001.zip › ece36386-sup-0002-FileS2.csv]

	outgroup	CV77A	CB376	CH371	CH369	CH370	CB315	CB457	CB573	CH315	CB352	C245	CB354	C227	C191A	CB558	C001	C003	C002	C015	C200	C142	C252A	CB377A	CB416	CB507	C007A	C123A	CB314A	CB316	CB500A	CB551	CH551	CV7	CV8	C202	C138	C182	C029	C039	C040	C050	C088	C146	CB326	CB421A	CB441A	C094A	CB360
outgroup
CV77A	0.3479943081
CB376	0.3531506956	0.2100941251
CH371	0.3531506956	0.2100941251	0.0000000000
CH369	0.3573604815	0.2065943059	0.0026776376	0.0026776376
CH370	0.3573604815	0.2065943059	0.0026776376	0.0026776376	0.0000000000
CB315	0.3413253870	0.2445608424	0.1659363890	0.1659363890	0.1692378532	0.1692378532
CB457	0.3413253870	0.2445608424	0.1659363890	0.1659363890	0.1692378532	0.1692378532	0.0000000000
CB573	0.3413253870	0.2445608424	0.1659363890	0.1659363890	0.1692378532	0.1692378532	0.0000000000	0.0000000000
CH315	0.3413253870	0.2445608424	0.1659363890	0.1659363890	0.1692378532	0.1692378532	0.0000000000	0.0000000000	0.0000000000
CB352	0.3331744085	0.2373968819	0.1593844721	0.1593844721	0.1626643722	0.1626643722	0.0053626446	0.0053626446	0.0053626446	0.0053626446
C245	0.3577606361	0.2465797311	0.2651296991	0.2651296991	0.2689011155	0.2689011155	0.2395096377	0.2395096377	0.2395096377	0.2395096377	0.2431393142
CB354	0.3419386404	0.2506555141	0.2544957189	0.2544957189	0.2582368189	0.2582368189	0.2400594791	0.2400594791	0.2400594791	0.2400594791	0.2436992268	0.0216720774
C227	0.3389588474	0.1983913168	0.2015310470	0.2015310470	0.1980289272	0.1980289272	0.1851527387	0.1851527387	0.1851527387	0.1851527387	0.1851745739	0.1909721346	0.1707634667
C191A	0.3897799372	0.2347684567	0.2370655132	0.2370655132	0.2407041562	0.2407041562	0.2232392662	0.2232392662	0.2232392662	0.2232392662	0.2232117362	0.1902273930	0.1773629158	0.1736438824
CB558	0.3447798794	0.2193674171	0.2106656212	0.2106656212	0.2141891329	0.2141891329	0.1848607156	0.1848607156	0.1848607156	0.1848607156	0.1848389608	0.1914441326	0.1853072111	0.1348942944	0.1053412166
C001	0.3439344845	0.2198501259	0.2102223008	0.2102223008	0.2137370656	0.2137370656	0.1878592634	0.1878592634	0.1878592634	0.1878592634	0.1878371230	0.1885403337	0.1824014832	0.1383314463	0.1085692351	0.0080694040
C003	0.3439344845	0.2198501259	0.2102223008	0.2102223008	0.2137370656	0.2137370656	0.1878592634	0.1878592634	0.1878592634	0.1878592634	0.1878371230	0.1885403337	0.1824014832	0.1383314463	0.1085692351	0.0080694040	0.0000000000
C002	0.3415576363	0.2233022468	0.2076418067	0.2076418067	0.2111627538	0.2111627538	0.1954727538	0.1954727538	0.1954727538	0.1954727538	0.1954494153	0.1885187759	0.1823807273	0.1383164002	0.1055573421	0.0107740912	0.0080830706	0.0080830706
C015	0.3366232117	0.2193939006	0.2037297759	0.2037297759	0.2072302136	0.2072302136	0.1916627339	0.1916627339	0.1916627339	0.1916627339	0.1916399971	0.1848775349	0.1852860956	0.1412020785	0.1053520530	0.0107548848	0.0080686684	0.0080686684	0.0053716914
C200	0.3366232117	0.2193939006	0.2037297759	0.2037297759	0.2072302136	0.2072302136	0.1916627339	0.1916627339	0.1916627339	0.1916627339	0.1916399971	0.1848775349	0.1852860956	0.1412020785	0.1053520530	0.0107548848	0.0080686684	0.0080686684	0.0053716914	0.0000000000
C142	0.3413757408	0.2839331121	0.2522853428	0.2522853428	0.2559869984	0.2559869984	0.2036580789	0.2036580789	0.2036580789	0.2036580789	0.2036337781	0.3164184347	0.3116873363	0.2442306795	0.2801473174	0.2507355674	0.2538645194	0.2538645194	0.2501809119	0.2507682871	0.2507682871
C252A	0.3806767886	0.2750577324	0.2319358313	0.2319358313	0.2355335154	0.2355335154	0.2192457722	0.2192457722	0.2192457722	0.2192457722	0.2192189175	0.3123717639	0.2999346481	0.2438918118	0.2777044858	0.2669243130	0.2587804011	0.2587804011	0.2674926048	0.2706544368	0.2706544368	0.1346219127
CB377A	0.3806767886	0.2750577324	0.2319358313	0.2319358313	0.2355335154	0.2355335154	0.2192457722	0.2192457722	0.2192457722	0.2192457722	0.2192189175	0.3123717639	0.2999346481	0.2438918118	0.2777044858	0.2669243130	0.2587804011	0.2587804011	0.2674926048	0.2706544368	0.2706544368	0.1346219127	0.0000000000
CB416	0.3806767886	0.2750577324	0.2319358313	0.2319358313	0.2355335154	0.2355335154	0.2192457722	0.2192457722	0.2192457722	0.2192457722	0.2192189175	0.3123717639	0.2999346481	0.2438918118	0.2777044858	0.2669243130	0.2587804011	0.2587804011	0.2674926048	0.2706544368	0.2706544368	0.1346219127	0.0000000000	0.0000000000
CB507	0.3806767886	0.2750577324	0.2319358313	0.2319358313	0.2355335154	0.2355335154	0.2192457722	0.2192457722	0.2192457722	0.2192457722	0.2192189175	0.3123717639	0.2999346481	0.2438918118	0.2777044858	0.2669243130	0.2587804011	0.2587804011	0.2674926048	0.2706544368	0.2706544368	0.1346219127	0.0000000000	0.0000000000	0.0000000000
C007A	0.3313921295	0.2545978136	0.2550968355	0.2550968355	0.2588487530	0.2588487530	0.2395400061	0.2395400061	0.2395400061	0.2395400061	0.2395096377	0.2731194427	0.2624404334	0.2115062855	0.2558537465	0.2104093756	0.2135009109	0.2135009109	0.2180177919	0.2211223229	0.2211223229	0.1929180084	0.1721859114	0.1721859114	0.1721859114	0.1721859114
C123A	0.3313921295	0.2545978136	0.2550968355	0.2550968355	0.2588487530	0.2588487530	0.2395400061	0.2395400061	0.2395400061	0.2395400061	0.2395096377	0.2731194427	0.2624404334	0.2115062855	0.2558537465	0.2104093756	0.2135009109	0.2135009109	0.2180177919	0.2211223229	0.2211223229	0.1929180084	0.1721859114	0.1721859114	0.1721859114	0.1721859114	0.0000000000
CB314A	0.3313921295	0.2545978136	0.2550968355	0.2550968355	0.2588487530	0.2588487530	0.2395400061	0.2395400061	0.2395400061	0.2395400061	0.2395096377	0.2731194427	0.2624404334	0.2115062855	0.2558537465	0.2104093756	0.2135009109	0.2135009109	0.2180177919	0.2211223229	0.2211223229	0.1929180084	0.1721859114	0.1721859114	0.1721859114	0.1721859114	0.0000000000	0.0000000000
CB316	0.3313921295	0.2545978136	0.2550968355	0.2550968355	0.2588487530	0.2588487530	0.2395400061	0.2395400061	0.2395400061	0.2395400061	0.2395096377	0.2731194427	0.2624404334	0.2115062855	0.2558537465	0.2104093756	0.2135009109	0.2135009109	0.2180177919	0.2211223229	0.2211223229	0.1929180084	0.1721859114	0.1721859114	0.1721859114	0.1721859114	0.0000000000	0.0000000000	0.0000000000
CB500A	0.3313921295	0.2545978136	0.2550968355	0.2550968355	0.2588487530	0.2588487530	0.2395400061	0.2395400061	0.2395400061	0.2395400061	0.2395096377	0.2731194427	0.2624404334	0.2115062855	0.2558537465	0.2104093756	0.2135009109	0.2135009109	0.2180177919	0.2211223229	0.2211223229	0.1929180084	0.1721859114	0.1721859114	0.1721859114	0.1721859114	0.0000000000	0.0000000000	0.0000000000	0.0000000000
CB551	0.3280704681	0.2166724067	0.2365729602	0.2365729602	0.2402572648	0.2402572648	0.1912010109	0.1912010109	0.1912010109	0.1912010109	0.1911783947	0.2856623301	0.2749477406	0.2140313759	0.2509854141	0.2200339197	0.2160181252	0.2160181252	0.2169723486	0.2200614254	0.2200614254	0.1545206667	0.1754411165	0.1754411165	0.1754411165	0.1754411165	0.1554490908	0.1554490908	0.1554490908	0.1554490908	0.1554490908
CH551	0.3280704681	0.2166724067	0.2365729602	0.2365729602	0.2402572648	0.2402572648	0.1912010109	0.1912010109	0.1912010109	0.1912010109	0.1911783947	0.2856623301	0.2749477406	0.2140313759	0.2509854141	0.2200339197	0.2160181252	0.2160181252	0.2169723486	0.2200614254	0.2200614254	0.1545206667	0.1754411165	0.1754411165	0.1754411165	0.1754411165	0.1554490908	0.1554490908	0.1554490908	0.1554490908	0.1554490908	0.0000000000
CV7	0.3280704681	0.2166724067	0.2365729602	0.2365729602	0.2402572648	0.2402572648	0.1912010109	0.1912010109	0.1912010109	0.1912010109	0.1911783947	0.2856623301	0.2749477406	0.2140313759	0.2509854141	0.2200339197	0.2160181252	0.2160181252	0.2169723486	0.2200614254	0.2200614254	0.1545206667	0.1754411165	0.1754411165	0.1754411165	0.1754411165	0.1554490908	0.1554490908	0.1554490908	0.1554490908	0.1554490908	0.0000000000	0.0000000000
CV8	0.3280704681	0.2166724067	0.2365729602	0.2365729602	0.2402572648	0.2402572648	0.1912010109	0.1912010109	0.1912010109	0.1912010109	0.1911783947	0.2856623301	0.2749477406	0.2140313759	0.2509854141	0.2200339197	0.2160181252	0.2160181252	0.2169723486	0.2200614254	0.2200614254	0.1545206667	0.1754411165	0.1754411165	0.1754411165	0.1754411165	0.1554490908	0.1554490908	0.1554490908	0.1554490908	0.1554490908	0.0000000000	0.0000000000	0.0000000000
C202	0.3681429051	0.2297915630	0.2432942172	0.2432942172	0.2396615699	0.2396615699	0.2117692927	0.2117692927	0.2117692927	0.2117692927	0.2117436384	0.2129268263	0.2158829521	0.1824703446	0.2138888398	0.1913134290	0.1976043889	0.1976043889	0.1976043889	0.2047631589	0.2047631589	0.2298560762	0.2527765100	0.2527765100	0.2527765100	0.2527765100	0.2323933366	0.2323933366	0.2323933366	0.2323933366	0.2323933366	0.2267147052	0.2267147052	0.2267147052	0.2267147052
C138	0.3394341043	0.2292463782	0.2180801590	0.2180801590	0.2216352847	0.2216352847	0.2126058046	0.2126058046	0.2126058046	0.2126058046	0.2091131763	0.2115062855	0.2119293104	0.2133947658	0.2231184854	0.2225568866	0.2220812382	0.2220812382	0.2291888418	0.2332923486	0.2332923486	0.2136323573	0.2252310754	0.2252310754	0.2252310754	0.2252310754	0.2286291982	0.2286291982	0.2286291982	0.2286291982	0.2286291982	0.2220536029	0.2220536029	0.2220536029	0.2220536029	0.1724713505
C182	0.3394341043	0.2292463782	0.2180801590	0.2180801590	0.2216352847	0.2216352847	0.2126058046	0.2126058046	0.2126058046	0.2126058046	0.2091131763	0.2115062855	0.2119293104	0.2133947658	0.2231184854	0.2225568866	0.2220812382	0.2220812382	0.2291888418	0.2332923486	0.2332923486	0.2136323573	0.2252310754	0.2252310754	0.2252310754	0.2252310754	0.2286291982	0.2286291982	0.2286291982	0.2286291982	0.2286291982	0.2220536029	0.2220536029	0.2220536029	0.2220536029	0.1724713505	0.0000000000
C029	0.3413536860	0.2175908415	0.2101710090	0.2101710090	0.2066695931	0.2066695931	0.1946439938	0.1946439938	0.1946439938	0.1946439938	0.1912236331	0.2303529085	0.2200614254	0.2124066280	0.2124591392	0.2120076947	0.2080551472	0.2080551472	0.2160181252	0.2190931915	0.2190931915	0.2110333004	0.2217178677	0.2217178677	0.2217178677	0.2217178677	0.1879881103	0.1879881103	0.1879881103	0.1879881103	0.1879881103	0.1966946217	0.1966946217	0.1966946217	0.1966946217	0.1873430669	0.1283535924	0.1283535924
C039	0.3413536860	0.2175908415	0.2101710090	0.2101710090	0.2066695931	0.2066695931	0.1946439938	0.1946439938	0.1946439938	0.1946439938	0.1912236331	0.2303529085	0.2200614254	0.2124066280	0.2124591392	0.2120076947	0.2080551472	0.2080551472	0.2160181252	0.2190931915	0.2190931915	0.2110333004	0.2217178677	0.2217178677	0.2217178677	0.2217178677	0.1879881103	0.1879881103	0.1879881103	0.1879881103	0.1879881103	0.1966946217	0.1966946217	0.1966946217	0.1966946217	0.1873430669	0.1283535924	0.1283535924	0.0000000000
C040	0.3413536860	0.2175908415	0.2101710090	0.2101710090	0.2066695931	0.2066695931	0.1946439938	0.1946439938	0.1946439938	0.1946439938	0.1912236331	0.2303529085	0.2200614254	0.2124066280	0.2124591392	0.2120076947	0.2080551472	0.2080551472	0.2160181252	0.2190931915	0.2190931915	0.2110333004	0.2217178677	0.2217178677	0.2217178677	0.2217178677	0.1879881103	0.1879881103	0.1879881103	0.1879881103	0.1879881103	0.1966946217	0.1966946217	0.1966946217	0.1966946217	0.1873430669	0.1283535924	0.1283535924	0.0000000000	0.0000000000
C050	0.3413536860	0.2175908415	0.2101710090	0.2101710090	0.2066695931	0.2066695931	0.1946439938	0.1946439938	0.1946439938	0.1946439938	0.1912236331	0.2303529085	0.2200614254	0.2124066280	0.2124591392	0.2120076947	0.2080551472	0.2080551472	0.2160181252	0.2190931915	0.2190931915	0.2110333004	0.2217178677	0.2217178677	0.2217178677	0.2217178677	0.1879881103	0.1879881103	0.1879881103	0.1879881103	0.1879881103	0.1966946217	0.1966946217	0.1966946217	0.1966946217	0.1873430669	0.1283535924	0.1283535924	0.0000000000	0.0000000000	0.0000000000
C088	0.3413536860	0.2175908415	0.2101710090	0.2101710090	0.2066695931	0.2066695931	0.1946439938	0.1946439938	0.1946439938	0.1946439938	0.1912236331	0.2303529085	0.2200614254	0.2124066280	0.2124591392	0.2120076947	0.2080551472	0.2080551472	0.2160181252	0.2190931915	0.2190931915	0.2110333004	0.2217178677	0.2217178677	0.2217178677	0.2217178677	0.1879881103	0.1879881103	0.1879881103	0.1879881103	0.1879881103	0.1966946217	0.1966946217	0.1966946217	0.1966946217	0.1873430669	0.1283535924	0.1283535924	0.0000000000	0.0000000000	0.0000000000	0.0000000000
C146	0.3413536860	0.2175908415	0.2101710090	0.2101710090	0.2066695931	0.2066695931	0.1946439938	0.1946439938	0.1946439938	0.1946439938	0.1912236331	0.2303529085	0.2200614254	0.2124066280	0.2124591392	0.2120076947	0.2080551472	0.2080551472	0.2160181252	0.2190931915	0.2190931915	0.2110333004	0.2217178677	0.2217178677	0.2217178677	0.2217178677	0.1879881103	0.1879881103	0.1879881103	0.1879881103	0.1879881103	0.1966946217	0.1966946217	0.1966946217	0.1966946217	0.1873430669	0.1283535924	0.1283535924	0.0000000000	0.0000000000	0.0000000000	0.0000000000	0.0000000000
CB326	0.3413536860	0.2175908415	0.2101710090	0.2101710090	0.2066695931	0.2066695931	0.1946439938	0.1946439938	0.1946439938	0.1946439938	0.1912236331	0.2303529085	0.2200614254	0.2124066280	0.2124591392	0.2120076947	0.2080551472	0.2080551472	0.2160181252	0.2190931915	0.2190931915	0.2110333004	0.2217178677	0.2217178677	0.2217178677	0.2217178677	0.1879881103	0.1879881103	0.1879881103	0.1879881103	0.1879881103	0.1966946217	0.1966946217	0.1966946217	0.1966946217	0.1873430669	0.1283535924	0.1283535924	0.0000000000	0.0000000000	0.0000000000	0.0000000000	0.0000000000	0.0000000000
CB421A	0.3413536860	0.2175908415	0.2101710090	0.2101710090	0.2066695931	0.2066695931	0.1946439938	0.1946439938	0.1946439938	0.1946439938	0.1912236331	0.2303529085	0.2200614254	0.2124066280	0.2124591392	0.2120076947	0.2080551472	0.2080551472	0.2160181252	0.2190931915	0.2190931915	0.2110333004	0.2217178677	0.2217178677	0.2217178677	0.2217178677	0.1879881103	0.1879881103	0.1879881103	0.1879881103	0.1879881103	0.1966946217	0.1966946217	0.1966946217	0.1966946217	0.1873430669	0.1283535924	0.1283535924	0.0000000000	0.0000000000	0.0000000000	0.0000000000	0.0000000000	0.0000000000	0.0000000000
CB441A	0.3413536860	0.2175908415	0.2101710090	0.2101710090	0.2066695931	0.2066695931	0.1946439938	0.1946439938	0.1946439938	0.1946439938	0.1912236331	0.2303529085	0.2200614254	0.2124066280	0.2124591392	0.2120076947	0.2080551472	0.2080551472	0.2160181252	0.2190931915	0.2190931915	0.2110333004	0.2217178677	0.2217178677	0.2217178677	0.2217178677	0.1879881103	0.1879881103	0.1879881103	0.1879881103	0.1879881103	0.1966946217	0.1966946217	0.1966946217	0.1966946217	0.1873430669	0.1283535924	0.1283535924	0.0000000000	0.0000000000	0.0000000000	0.0000000000	0.0000000000	0.0000000000	0.0000000000	0.0000000000
C094A	0.3379363886	0.2140576502	0.1817518525	0.1817518525	0.1817518525	0.1817518525	0.1817305112	0.1817305112	0.1817305112	0.1817305112	0.1749851012	0.2656191166	0.2464138014	0.2027139714	0.2349651283	0.2236270200	0.2302947456	0.2302947456	0.2349351742	0.2380380905	0.2380380905	0.1979816603	0.1777002018	0.1777002018	0.1777002018	0.1777002018	0.2142589902	0.2142589902	0.2142589902	0.2142589902	0.2142589902	0.1794823895	0.1794823895	0.1794823895	0.1794823895	0.2131567847	0.1293514889	0.1293514889	0.1288158966	0.1288158966	0.1288158966	0.1288158966	0.1288158966	0.1288158966	0.1288158966	0.1288158966	0.1288158966
CB360	0.3379363886	0.2140576502	0.1817518525	0.1817518525	0.1817518525	0.1817518525	0.1817305112	0.1817305112	0.1817305112	0.1817305112	0.1749851012	0.2656191166	0.2464138014	0.2027139714	0.2349651283	0.2236270200	0.2302947456	0.2302947456	0.2349351742	0.2380380905	0.2380380905	0.1979816603	0.1777002018	0.1777002018	0.1777002018	0.1777002018	0.2142589902	0.2142589902	0.2142589902	0.2142589902	0.2142589902	0.1794823895	0.1794823895	0.1794823895	0.1794823895	0.2131567847	0.1293514889	0.1293514889	0.1288158966	0.1288158966	0.1288158966	0.1288158966	0.1288158966	0.1288158966	0.1288158966	0.1288158966	0.1288158966	0.0000000000
CB373	0.3379363886	0.2140576502	0.1817518525	0.1817518525	0.1817518525	0.1817518525	0.1817305112	0.1817305112	0.1817305112	0.1817305112	0.1749851012	0.2656191166	0.2464138014	0.2027139714	0.2349651283	0.2236270200	0.2302947456	0.2302947456	0.2349351742	0.2380380905	0.2380380905	0.1979816603	0.1777002018	0.1777002018	0.1777002018	0.1777002018	0.2142589902	0.2142589902	0.2142589902	0.2142589902	0.2142589902	0.1794823895	0.1794823895	0.1794823895	0.1794823895	0.2131567847	0.1293514889	0.1293514889	0.1288158966	0.1288158966	0.1288158966	0.1288158966	0.1288158966	0.1288158966	0.1288158966	0.1288158966	0.1288158966	0.0000000000	0.0000000000
[truncated: 1 more columns]
