# Supplementary material for: Patterns of host–parasite associations in tropical lice and their passerine hosts in Cameroon
Source: Ecol Evol. 2020 Jun 18;10(13):6512–24. doi: 10.1002/ece3.6386 (PMC7381757; doi:10.1002/ece3.6386)
Supplement: Supplementary file 1 — File S1–S12 [file ECE3-10-6512-s001.zip › ece36386-sup-0005-FileS5.tree]

(((((V76:0.003645466,((V49:1.0000005E-6,V83:1.0000005E-6)19:1.0000005E-6,V95:1.0000005E-6)26:1.0000005E-6)3:1.0000005E-6,V37:1.0000005E-6)64:0.0021749435,((B566:1.0000005E-6,B325:1.0000005E-6)100:1.0173708,(V102:0.37975287,(V84:0.68416387,(((252B:1.0000005E-6,127:1.0000005E-6)100:0.9402199,((((((((007B:1.0000005E-6,123B:1.0000005E-6)76:0.0033679912,121:1.0000005E-6)65:0.010154999,(B522:1.0000005E-6,B312:1.0000005E-6)20:1.0000005E-6)0:1.0000005E-6,B500B:1.0000005E-6)0:1.0000005E-6,B314B:1.0000005E-6)100:0.72867113,(V20:1.0000005E-6,V63A:1.0000005E-6)100:1.3881168)9:0.15228577,(B571:0.9867535,(((V11:1.0000005E-6,(V66:1.0000005E-6,V89:1.0000005E-6)29:1.0000005E-6)57:1.0000005E-6,V32:0.0035001196)99:0.12632492,(191B:0.0039730044,106:0.02011786)100:1.2157058)72:0.22238381)24:0.25016153)5:0.042626433,(B359:0.4158821,V58:0.653043)94:0.47268277)19:0.20939444)28:0.27943444,(B435:0.6224458,061:0.5523268)36:0.17713162)25:0.3089173)21:0.3469231)13:0.123878166)30:0.4915111)9:1.5223698E-6,(B532:1.0000005E-6,V113:1.0000005E-6)86:0.0052983114):5.5287876);
