# Supplementary material for: Patterns of host–parasite associations in tropical lice and their passerine hosts in Cameroon
Source: Ecol Evol. 2020 Jun 18;10(13):6512–24. doi: 10.1002/ece3.6386 (PMC7381757; doi:10.1002/ece3.6386)
Supplement: Supplementary file 1 — File S1–S12 [file ECE3-10-6512-s001.zip › ece36386-sup-0006-FileS6.tree]

(((((C007A:1.0000005E-6,((CB314A:1.0000005E-6,CB316:1.0000005E-6)19:1.0000005E-6,CB500A:1.0000005E-6)5:1.0000005E-6)8:1.0000005E-6,C123A:1.0000005E-6)100:0.1475974,((C142:0.090008266,((CB377A:1.0000005E-6,C252A:1.0000005E-6)17:1.0000005E-6,(CB416:1.0000005E-6,CB507:1.0000005E-6)19:1.0000005E-6)100:0.116333574)92:0.095895834,(CB551:1.0000005E-6,((CV8:1.0000005E-6,CV7:1.0000005E-6)29:1.0000005E-6,CH551:1.0000005E-6)54:1.0000005E-6)100:0.10745829)59:0.0383635)88:0.109565645,((((((C227:0.0940945,((CB354:1.0000005E-6,C245:0.022989739)100:0.20002958,(CB558:0.0049688774,((C003:1.0000005E-6,C001:1.0000005E-6)95:0.002477532,(((C200:1.0000005E-6,C015:1.0000005E-6)92:0.002456498,C002:0.0025334244)68:1.0000005E-6,C191A:0.12994504)54:0.002458188)42:1.0000005E-6)85:0.08014206)90:0.030588338)97:0.058864906,C202:0.19885562)78:0.09573116,CV77A:0.29141447)34:0.018484795,(((CH369:1.0000005E-6,CH370:1.0000005E-6)75:0.0019547532,(CH371:1.0000005E-6,CB376:1.0000005E-6)71:4.9234397E-4)100:0.21307965,(((CH315:1.0000005E-6,(CB573:1.0000005E-6,CB315:1.0000005E-6)19:1.0000005E-6)16:1.0000005E-6,CB457:1.0000005E-6)88:0.005153855,CB352:1.0000005E-6)90:0.09269656)95:0.1238901)68:0.11831747,(((CB373:1.0000005E-6,CB360:1.0000005E-6)37:1.0000005E-6,C094A:1.0000005E-6)100:0.097792104,(((((((CB326:1.0000005E-6,CB421A:1.0000005E-6)6:1.0000005E-6,C088:1.0000005E-6)1:1.0000005E-6,(C040:1.0000005E-6,C039:1.0000005E-6)4:1.0000005E-6)0:1.0000005E-6,CB441A:1.0000005E-6)0:1.0000005E-6,(C050:1.0000005E-6,C029:1.0000005E-6)2:1.0000005E-6)0:1.0000005E-6,C146:1.0000005E-6)97:0.07673398,(C182:1.0000005E-6,C138:1.0000005E-6)100:0.13131815)60:0.034809165)56:0.054979593)27:0.044500176,C020:0.11946371)38:0.06407967):0.5763155);
