# Supplementary material for: Patterns of host–parasite associations in tropical lice and their passerine hosts in Cameroon
Source: Ecol Evol. 2020 Jun 18;10(13):6512–24. doi: 10.1002/ece3.6386 (PMC7381757; doi:10.1002/ece3.6386)
Supplement: Supplementary file 1 — File S1–S12 [file ECE3-10-6512-s001.zip › ece36386-sup-0007-FileS7.fasta]

>Myrsidea_ex_Phyllastrephus_icterinus
TGAAGTTTATATTCTCATTTTACCAGCCTTTGGAATTGTCTCTCATATTGTAACTCAAGAAAGAGGAAAGAAGGAAAGATTCGGGGTGATTGGAATAATTTATGCAATGCTTTCTATTGGTATTTTAGGCTTTATTGTTTGAGCTCATCATATATTTACGATTGGTATAGATATTGATACCCGTGCTTATTTCACTTCTGCAACAATAGTCATTGCTATCCCTACAGGGGTGAAAGTGTTTAGTTGACTGTCAACATTATTAGGAAATAAGTTAAATTATAATCCTAATATTTTATGAGTTATTGGATTTGTGTTCTTGTTTACTATTGGAGGTCTTACAGGAGTTGTGTTAGCGAATTCTTCCATTGATATTGTGCTGGTCTTGCACGGTGAAAACGTGTTGGATGAGACTTCCGACGTTCCGCGAGATAGGAGATAATCTAAAGGATAGATTCGACGGCGCTTCCCGAGTCATGCTGAGCAACGCGGGAAGCCTCCGGGGCATAAACTCCGGGCGGAAGAAGCGGAATAAGTACAATTTACAGCTCAAGCCGTACGATCCGGACCACAAACCGCCGGGATCGAAAGATTTGGTCTACCTCGATCCGTCGCCTGATTTCTGCGAGAGGAATCCGAAGCTCGGCATACAAGGTACCCACGGTCGTCAGTGCAACGACACCAGTATCGGGGTGGACGGATGCGACCTGATGTGCTGCGGTCGCGGATACAACACCGAACTGGTGGAAGTGACGGAGAGGTGCAGGTGAAAAATATTTCGGTTAAGGAATTACGTCGTGGTTACGTAGCCGGAGACTCGAAGAATAATCCCCCGAAGGAAGCTTCCGATTTCTTGGCCCAAGTTATCGTATTGAACCATCCTGGCGAGATTTCGAACGGATACACTCCCGTGTTGGATTGCCACACGGCTCACATAGCTTGCAAGTTCGCCGAAATTAAGGAGAAATGCGATCGTCGTACGGGAAAGACCACCGAAGAAAACCCGAAGATGATCAAGTCCGGGGACGCGGCCATTGTGATTTTGGTTCCAACCAAGGCCATGTGCGTCGAGTCTTTCTCAGAGTTTCCACCCTTGGGACGTTTCGCCGTTCGCAAAGATTAAGCCATGCAAGTGTCAGTTCATGCCAAACTAAGGTGAAACCGCGAAAGGCTCATTAAATCAGTTATAGTTTACTTGATGGCATGACGTTACCGTTACTTGGATAACTGTGGCAATTCTAGAGCTAATACATGCACTCGAGTCCCGACCGTTCGCGCGGAAGGGATGCTTTTATTAGATCAAAACCAATCGGGAAATCGTATCC-------CTTGA--GGTGCGAC--GTACCGTACAGTCTTGGTGACTCTGGATAAATTGTCGCTGATCGCAAGGTCTCCGCACCTGCGACGCATCTTTCAAATGTCTGACTTATCAACTATCGACGGTATGCCACGTGCCTACCGTGGTGGTAACGGGTAACGGGGAATCAGGGTTCGATTCCGGAGAGGGAGCCTGAGAAACAGCTACCACATCCAAGGAAGGCAGCAGGCGCGCAAATTACCCACTCCCGGCACGGGGAGGTAGTGACGAAAAATAACGATGCAGAACTCTATAATGAGGCTCTGCAATCGGAATGAGAAGACCCTAAATCATTTACCGAGTATCCATTGGAGG
>Myrsidea_ex_Bleda_syndactylus
TGAAGTCTATATTTTAATTTTACCAGCCTTTGGAATTATTTCTCACATCATTACCCAAGAAAGAGGGAAAAAGGAAAGATTTGGAGTAATTGGCATGATTTATGCAATGCTATCTATTGGTATCTTGGGGTTCATTGTTTGGGCTCATCATATATTTACAATCGGCATAGATATTGACACTCGTGCTTACTTCACTTCTGCTACGATAGTTATTGCTATCCCTACAGGGGTAAAGGTATTCAGTTGACTTTCAACCTTACTTGGAAATAAGTTAAGTTTCAACCCTAATACCTTATGGGCTATCGGGTTTGTTTTCCTGTTTACTATTGGAGGACTGACTGGTGTTGTGTTGGCTAACTCTTCTATCGATATTGTATTA?????????????????????TTGGATGAGGCTTCCGACGTTCCGCGAGATAGGAGATAATCTAAAGGATAGATTCGACGGCGCTTCCCGAGTCATGCTGAGCAACGCGGGAAGCCTCCGGGGCATAAACTCCGGACGGAAGAAGCGGAATAAGTACAATTTACAGCTCAAGCCGTATGATCCGGACCACAAACCGCCGGGATCGAAAGATTTGGTCTACCTCGATCCGTCGCCGGATTTCTGCGAGAGGAATCCGAAGCTCGGTATACAAGGTACCCACGGTCGTCAGTGCAACGACACCAGTATCGGGGTGGACGGATGCGACCTGATGTGCTGCGGTCGCGGATATAACACCGAACTGGTGGAAGTGACGGAGAGGTGCAGGTGAAAAATATTTCGGTTAAGGAATTACGTCGTGGTTACGTAGCTGGAGACTCGAAGAATAATCCCCCGAAGGAAGCTTCCGATTTCTTGGCCCAAGTTATCGTATTGAACCATCCTGGCGAGATTTCCAACGGGTACACTCCCGTGTTGGATTGCCACACGGCTCACATAGCTTGCAAGTTCGCCGAAATTAAGGAGAAATGCGATCGTCGTACGGGAAAGACCACCGAAGAAAACCCGAAGATGATCAAGTCCGGGGACGCGGCCATTGTGATTTTGGTTCCAACCAAGGCCATGTGCGTCGAGTCTTTCTCAGAGTTTCCACCCTTGGGACGTTTCGCCGTTCGCAAAGATTAAGCCATGCAAGTGTCAGTTCATGCCAAACTAAGGTGAAACCGCGAAAGGCTCATTAAATCAGTTATAGTTTACTTGATGGCATGACGTTACCGTTACTTGGATAACTGTGGCAATTCTAGAGCTAATACATGCACTCGAGTCCCGACCGTTCGCGCGGAAGGGATGCTTTTATTAGATCAAAACCAATCGGGAAATCGTGTCC-------CTTGA--GGTGCGAC--GTACCGTACAGTCTTGGTGACTCTGGATAAATTGTCGCTGATCGCAAGGTCTCCGCACCTGCGACGCATCTTTCAAATGTCTGACTTATCAACTATCGACGGTATGCCACGTGCCTACCGTGGTGGTAACGGGTAACGGGGAATCAGGGTTCGATTCCGGAGAGGGAGCCTGAGAAACAGCTACCACATCCAAGGAAGGCAGCAGGCGCGCAAATTACCCACTCCCGGCACGGGGAGGTAGTGACGAAAAATAACGATGCAGAACTCTATAATGAGGCTCTGCAATCGGAATGAGAAGACCCTAAATCATTTACCGAGTATCCATTGGAGG
>Myrsidea_ex_Eurillas_latirostris
TGAAGTTTATATTTTAATTTTACCAGCTTTTGGAATTGTGTCACATATTATTACCCAAGAAAGAGGGAAAAAGGAAAGGTTTGGTGTAATTGGAATAATTTATGCTATATTATCTATTGGAGTTCTAGGATTTATCGTCTGAGCACATCACATATTTACAATTGGTATAGACATTGACACTCGAGCTTATTTCACATCTGCTACTATAGTTATTGCTATCCCTACAGGGGTTAAAGTATTTAGTTGGTTATCAACAATTCTTGGTAATAAATTATTCTCTAACCCTAATACTCTATGGTCTATTGGTTTTGTATTTCTATTTACTATTGGAGGTTTAACTGGAGTGATTTTAGCTAATTCTTCTATTGATATTGTATTAGTCTTGCACGGTGAAAACGTGTTGGATGAGGCTTCCAACGTTCCGCGAAATAGGAGATAATCTGAAGGACAGATTCGACGGCGCTTCCCGAGTCATGCTGAGCAACGCGGGAAGCCTCCGGGGCATAAACTCCGGACGGAAAAAGCGGAATAAGTACAATTTACAACTCAAGCCGTACGATCCGGACCACAAACCGCCGGGATCGAAAGATTTGGTCTACCTCGATCCGTCGCCGGATTTCTGCGAGAGGAATCCGAAGCTCGGCATACAAGGTACCCACGGTCGTCAGTGCAACGACACCAGCATCGGGGTGGACGGATGCGACCTCATGTGCTGCGGTCGCGGATACAACACCGAACTTGTCGAAGTGACGGAGAGGTGCAGGTGAAAAATATTTCGGTTAAGGAATTGCGTCGAGGATACGTAGCCGGAGACTCGAAGAACAACCCCCCGAAAGAAGCTTCCGATTTCCTGGCCCAAGTAATTGTATTGAACCATCCTGGTGAGATTTCGAACGGCTACACTCCCGTGTTGGATTGCCACACGGCTCACATAGCTTGCAAATTCGCTGAAATAAAAGAGAAGTGCGATCGTCGTACCGGAAAGACCACGGAGGAAAATCCGAAGATGATTAAGTCTGGAGACGCGGCCATTGTCATTTTGGTCCCGACCAAGGCCATGTGCGTCGAGTCTTTCTCAGAATTCCCGCCGTTGGGACGTTTCGCTGTTCGCAAAGATTAAGCCATGCAAGTGTCAGTTCATGCCAAACTAAGGTGAAACCGCGAAAGGCTCATTAAATCAGTTATAGTTTACTTGATGGCATGACGTTACCGTTACTTGGATAACTGTGGCAATTCTAGAGCTAATACATGCACTCGAGTCCCGACCGTTCGCGCGGAAGGGATGCTTTTATTAGATCAAAACCAATCGGGAAATCGCGTCC-------TCTGC--GGCGCGAC--GTACCGTACAGTCTTGGTGACTCTGGATAAATTGTCGCTGATCGCAAGGTCTCCGCACCTGCGACGCATCTTTCAAATGTCTGACTTATCAACTATCGACGGTATGCCACGTGCCTACCGTGGTGGTAACGGGTAACGGGGAATCAGGGTTCGATTCCGGAGAGGGAGCCTGAGAAACAGCTACCACATCCAAGGAAGGCAGCAGGCGCGCAAATTACCCACTCCCGGCACGGGGAGGTAGTGACGAAAAATAACGATGCAGAACTCTATAATGAGGCTCTGCAATCGGAATGAGAAGACCCTAAATCATTTACCGAGTATCCATTGGAGG
>Myrsidea_ex_Bleda_notatus
TGAAGTTTATATTCTCATTTTACCAGCCTTTGGAATTGTCTCTCATATTGTAACTCAAGAAAGAGGAAAGAAGGAAAGGTTCGGGGTGATTGGGATAATTTATGCAATGCTTTCTATTGGTATTTTAGGCTTTATTGTTTGAGCTCATCATATATTTACGATTGGTATAGATATTGATACCCGTGCTTATTTCACTTCTGCAACAATAGTCATTGCTATCCCTACAGGGGTGAAAGTGTTTAGCTGACTGTCAACATTATTAGGAAATAAGTTAAATTATAATCCTAATATTTTATGAGTTATTGGATTTGTGTTCTTGTTTACTATTGGAGGTCTTACAGGAGTTGTGTTAGCGAATTCTTCCATTGATATTGTGCTGATCTTGCACGGTGAAAACGTGTTGGATGAGACTTCCGACGTTCCGCGAGATAGGAGATAATCTAAAGGATAGATTCGACGGCGCTTCCCGAGTCATGCTGAGCAACGCGGGAAGCCTCCGGGGCATAAACTCCGGGCGGAAGAAGCGGAATAAGTACAATTTACAGCTCAAGCCGTACGATCCGGACCACAAACCGCCGGGATCGAAAGATTTGGTCTACCTCGATCCGTCGCCTGATTTCTGCGAGAGGAATCCGAAGCTCGGCATACAAGGTACCCACGGTCGTCAGTGCAACGACACCAGTATCGGGGTGGACGGATGCGACCTGATGTGCTGCGGTCGCGGATACAACACCGAACTGGTGGAAGTGACGGAGAGGTGCAGGTGAAAAATATTTCGGTTAAGGAATTACGTCGTGGTTACGTAGCCGGAGACTCGAAGAATAATCCCCCGAAGGAAGCTTCCGATTTCTTGGCCCAAGTTATCGTATTGAACCATCCTGGCGAGATTTCGAACGGATACACTCCCGTGTTGGATTGCCACACGGCTCACATAGCTTGCAAGTTCGCCGAAATTAAGGAGAAATGCGATCGTCGTACGGGAAAGACCACCGAAGAAAACCCGAAGATGATCAAGTCCGGGGACGCGGCCATTGTGATTTTGGTTCCAACCAAGGCCATGTGCGTCGAGTCTTTCTCAGAGTTTCCACCCTTGGGACGTTTCGCCGTTCGCAAAGATTAAGCCATGCAAGTGTCAGTTCATGCCAAACTAAGGTGAAACCGCGAAAGGCTCATTAAATCAGTTATAGTTTACTTGATGGCATGACGTTACCGTTACTTGGATAACTGTGGCAATTCTAGAGCTAATACATGCACTCGAGTCCCGACCGTTCGCGCGGAAGGGATGCTTTTATTAGATCAAAACCAATCGGGAAATCGTATCC-------CTTGA--GGTGCGAC--GTACCGTACAGTCTTGGTGACTCTGGATAAATTGTCGCTGATCGCAAGGTCTCCGCACCTGCGACGCATCTTTCAAATGTCTGACTTATCAACTATCGACGGTATGCCACGTGCCTACCGTGGTGGTAACGGGTAACGGGGAATCAGGGTTCGATTCCGGAGAGGGAGCCTGAGAAACAGCTACCACATCCAAGGAAGGCAGCAGGCGCGCAAATTACCCACTCCCGGCACGGGGAGGTAGTGACGAAAAATAACGATGCAGAACTCTATAATGAGGCTCTGCAATCGGAATGAGAAGACCCTAAATCATTTACCGAGTATCCATTGGAGG
>Myrsidea_ex_Chamaetylas_poliocephala
AGAAGTGTATATTTTAATTCTTCCAGCTTTCGGGATCATCTCCCATATTATTACTCAAGAAAGAGGAAAGAAAGAAAGCTTTGGAGTTATTGGAATAATTTATGCTATAGTTTCTATTGGAATTTTAGGTTTTATTGTATGAGCTCACCACATGTTTACGGTGGGAATAGACATTGATACTCGGGCATACTTTACATCAGCCACTATAGTTATCGCCATCCCTACGGGGGTAAAGGTGTTTAGATGACTTTCCACATTCTTAGGGAATAAGATCTCTTTTAATCCTAACACACTGTGAGCAGTAGGATTCGTGTTTTTATTTACTATTGGAGGTTTAACAGGAGTAGTTCTTGCAAATTCTTCTATTGATATCATCTTGGTCTTGCACGGTGAAAACGTGTTGGATGCGGCTCCCGACGTTCCGCGAGATAGGAGATAATCTGAAGGACAGATTCGACGGAGCTTCCCGGGTCATGCTGAGCAACGCGGGTAGTCTTCGGGGCATAAACTCCGGCCGGAAGAAGCGGAATAAGTACAATTTACAGCTCAAGCCGTACGATCCGGATCACAAACCGCCGGGGTCTAAGGATCTTGTATACCTCGATCCGTCCCCGGATTTCTGCGAGAGGAACCCGAAGCTCGGGATACAAGGTACTCACGGTCGCCAGTGCAACGACACAAGCATCGGGGTGGACGGATGCGACCTCATGTGCTGCGGCCGCGGTTACAACACCGAACTCGTCGAAGTGACGGAGAGGTGCAGATGAAGAATATTTCGGTTAAGGAATTGCGCCGAGGTTACGTGGCCGGAGACTCGAAGAACAATCCCCCGAAGGAAGCTGCCGATTTCCTGGCTCAGGTTATCGTATTGAACCATCCTGGTGAGATTTCGAACGGATACACCCCCGTCTTGGATTGCCACACGGCTCACATAGCTTGCAAATTCGCTGAGATAAAAGAGAAGTGCGATCGCCGTACCGGAAAGACCACCGAAGAAAATCCGAAGATGATCAAGTCCGGGGACGCGGCCATTGTCATTTTGGTCCCGACCAAGGCCATGTGCGTTGAGTCTTTCTCAGAATTCCCGCCCTTGGGACGTTTCGCAGTTCGTAAAGATTAAGCCATGCAAGTGTCAGTTCATGCCAAACTAAGGTGAAACCGCGAAAGGCTCATTAAATCAGTTATAGTTTACTTGATGGCATGACGTTACCGTTACTTGGATAACTGTGGCAATTCTAGAGCTAATACATGCACTCGAGTCCCGACCGTTCGCGCGGAAGGGATGCTTTTATTAGATCAAAACCAATCGGGAAATCGCGCAC-------GCTAGCCGTCGCGAC--GTACCGTACAGTCTTGGTGACTCTGGATAAATTGTCGCTGATCGCAAGGTCTCCGCACCTGCGACGCATCTTTCAAATGTCTGACTTATCAACTATCGACGGTATGCCACGTGCCTACCGTGGTGGTAACGGGTAACGGGGAATCAGGGTTCGATTCCGGAGAGGGAGCCTGAGAAACAGCTACCACATCCAAGGAAGGCAGCAGGCGCGCAAATTACCCACTCCCGGCACGGGGAGGTAGTGACGAAAAATAACGATGCAGAACTCTATAATGAGGCTCTGCAATCGGAATGAGAAGACCCTAAATCATTTACCGAGTATCCATTGGAGG
>Myrsidea_ex_Neocossyphus_poensis
AGAAGTTTATATCTTAATCCTTCCCGCTTTTGGTATTATTTCTCATATTATCACTCAGGAAAGAGGTAAAAAGGAAAGCTTTGGGGTTATTGGAATAATTTACGCAATATTATCTATTGGGGTGTTAGGATTTATCGTATGGGCACACCATATGTTTACAGTTGGTATAGATATTGATACACGGGCATATTTTACTTCCGCTACTATGGTAATTGCTATTCCAACAGGGGTAAAGGTATTTAGATGGCTTTCTACTATATTAGGTAATAAGATAAGTTTTGACCCAAACACAATATGAACAGTAGGATTTGTCTTTCTATTTACTATTGGAGGTTTAACAGGTGTAATTCTTGCTAACTCTTCTGTAGATATTATTCTT????????????????ACGTGTTGGATGCGGCTTCCGACGTTCCGCGAGATCGGGGATAACCTGAAGGACAGATTCGACGGCGCGTCCCGGGTCATGCTGAGCAACGCGGGCAGTCTCCGGGGCATAAACTCCGGGCGGAAGAAGCGGAATAAGTACAATTTACAGCTCAAGCCGTACGATCCGGATCACAAGCCGCCGGGGTCGAAGGATCTGGTCTACCTCGACCCGTCCCCGGATTTCTGCGAGAGGAATCCGAAGCTCGGGATACAAGGTACCCACGGTCGACAGTGCAACGACACCAGCATCGGGGTGGACGGGTGCGACCTCATGTGCTGCGGCCGCGGATACAACACCGAACTCGTCGAAGTGACGGAGAGGTGCAGGTTAAGAATATTTCGGTTAAGGAATTGCGCCGAGGTTACGTGGCCGGAGATTCCAAGAACAATCCCCCGAAGGAAGCTGCCGATTTCCTGGCACAGGTTATCGTATTGAACCATCCCGGAGAGATTTCGAACGGATATACTCCCGTGTTGGATTGCCACACGGCTCATATAGCTTGCAAATTCGCTGAAATAAAAGAGAAATGCGATCGCCGTACCGGAAAGACCACCGAGGAAAATCCGAAGATGATTAAGTCCGGAGACGCGGCCATTGTCATTTTGGTTCCGACCAAGGCCATGTGCGTCGAGTCTTTCTCTGAGTTCCCGCCCTTGGGACGTTTCGCCGTTCGTAAAGATTAAGCCATGCAAGTGTCAGTTCATGCCAAACTAAGGTGAAACCGCGAAAGGCTCATTAAATCAGTTATAGTTTACTTGATGGCATGACGTTACCGTTACTTGGATAACTGTGGCAATTCTAGAGCTAATACATGCACTCGAGTCCCGACCGTTCGCGCGGAAGGGATGCTTTTATTAGATCAAAACCAATCGGG-AACCGCGCGC-----------A--AGCGCGAC--GTACCGTACAGTCTTGGTGACTCTGGATAAATTGTCGCTGATCGCAAGGTCTCCGCACCTGCGACGCATCTTTCAAATGTCTGACTTATCAACTATCGACGGTATGCCACGTGCCTACCGTGGTGGTAACGGGTAACGGGGAATCAGGGTTCGATTCCGGAGAGGGAGCCTGAGAAACAGCTACCACATCCAAGGAAGGCAGCAGGCGCGCAAATTACCCACTCCCGGCACGGGGAGGTAGTGACGAAAAATAACGATGCAGAACTCTATAATGAGGCTCTGCAATCGGAATGAGAAGACCCTAAATCATTTACCGAGTATCCATTGGAGG
>Myrsidea_ex_Terpsiphone_rufiventer
AGAAGTGTACATTTTAATTCTCCCAGCTTTTGGGATCATTTCACATATTGTGATTCAGGAAAGTGGGAAAAAGGAAAGCTTTGGAGTTATCGGTATAATTTATGCTATACTGTCAATTGGCATTTTAGGGTTTATTGTATGAGCTCATCACATATTCACAGTTGGGATAGATATTGACACTCGAGCATACTTCACATCCGCTACAATAGTAATTGCTATTCCAACAGGAGTTAAGGTGTTTAGTTGATTAAGAACTATTCTAGGAAGAAAGCTTAGATCTAATCCAAACATCCTATGAGCAGTTGGGTTTATCTTTCTGTTTACAATTGGTGGACTCACAGGAGTAGTTTTAGCTAATTCTTCTATTGACATTATCCTT????????????????ACGTGTTGGATGCGGCTTCCGACGTTCCGCGAGATAGGAGACAATCTGAAGGACAGATTCGACGGTGCTTCCCGGGTCATGCTGAGCAACGCGGGGAGTCTCCGGGGCATTAACTCCGGGCGGAAGAAGCGGAATAAGTACAATTTACAGCTCAAGCCGTACGATCCGGATCACAAACCGCCGGGGTCGAAGGACCTGGTATACCTCGATCCGTCCCCGGATTTCTGCGAGAGGAATCCGAAGCTCGGGATACAAGGTACTCACGGTCGGCAGTGCAACGACACCAGCATCGGGGTGGACGGGTGCGACCTCATGTGCTGCGGCCGCGGATACAACACGGAACTCGTGGAAGTGACGGAGAGGTGCCGGTTAAGAATATTTCGGTTAAGGAGTTGCGCAGAGGTTACGTGGCCGGAGATTCCAAGAACAATCCCCCGAAGGAAGCTGCCGATTTCTTGGCTCAGGTTATCGTATTGAACCATCCTGGAGAGATTTCGAACGGATACACTCCCGTGTTGGATTGCCACACGGCCCATATAGCTTGCAAATTCGCTGAGATTAAAGAGAAATGCGATCGCCGTACCGGAAAGACCACCGAGGAGAATCCGAAGATGATTAAGTCCGGAGACGCGGCCATTGTCATTTTGGTTCCGACCAAGGCCATGTGCGTCGAGTCTTTCTCCGAATTCCCGCCCTTGGGACGTTTCGCCGTGCGTAAAGATTAAGCCATGCAAGTGTCAGTTCATGCCAAACTAAGGTGAAACCGCGAAAGGCTCATTAAATCAGTTATAGTTTACTTGATGGCATGACGTTACCGTTACTTGGATAACTGTGGCAATTCTAGAGCTAATACATGCACTCGAGTCCCGACCGTTCGCGCGGAAGGGATGCTTTTATTAGATCAAAACCAATCGGGAAATCGCGC-----------------ACGCGAC--GTACCGTACAGTCTTGGTGACTCTGGATAAATTGTCGCTGATCGCAAGGTCTCCGCACCTGCGACGCATCTTTCAAATGTCTGACTTATCAACTATCGACGGTATGCCACGTGCCTACCGTGGTGGTAACGGGTAACGGGGAATCAGGGTTCGATTCCGGAGAGGGAGCCTGAGAAACAGCTACCACATCCAAGGAAGGCAGCAGGCGCGCAAATTACCCACTCCCGGCACGGGGAGGTAGTGACGAAAAATAACGATGCAGAACTCTATAATGAGGCTCTGCAATCGGAATGAGAAGACCCTAAATCATTTACCGAGTATCCATTGGAGG
>outgroup
TGAAGTATATATTTTAATTCTTCCAGGATTTGGAATTATTTCTCACATTATTGTTCAAGAAAGAGGAAAAAATGAATCCTTTGGTGTTCTTGGAATAATTTATGCTATATTATCAATTGGTTTATTAGGCTTTATTGTTTGAGCTCATCATATATTTACTGTTGGAATGGATGTTGATACTCGAGCTTATTTTACTTCAGCTACTATAATTATTGCTATTCCAACAGGAATTAAAATTTTTAGATGATTATCTTCTTTTTATGGAAGAAAAATAATTTTTTCTCCTTCAACTCTTTGAAGAATAGGTTTTGTTTTTTTGTTTACTATTGGAGGTTTAACAGGAGTAATTCTAGCTAATTCTTCTATTGATATTATTCTTGTCTTGCACGGTGAAAACGTGCTGGATGAGGCTTCCGACCTTTCGCGAGATAGGCGACAACCTAAAGGACAGATTCGACGGCGCGTCCCGAGTCATGCTGAGCAACGCGGGGAGCCTCAGGGGGATCAACTCGGGCCGAAAGAAGCGCAACAAGTACAACCTGCAGCTGAAACCGTACGACCCGGACCACAAGCCTCCGGGATCGAAGGACCTCGTGTACCTGGATCCGTCCCCGGACTTCTGCGAGAGGAACCCGAAGCTGGGCATACAGGGAACACACGGTCGGCAGTGCAACGACACCAGCATCGGAGTCGACGGCTGTGATTTGATGTGCTGCGGCAGGGGGTACAACACGGAGCTCGTCGAAGTCACAGAAAGGTGCAGATGAAGAACATTTCTGTTAAAGAATTGCGTCGTGGATACGTAGCGGGAGACTCGAAGAACAACCCGCCCAAAGAGGCTTCCGACTTTTTGGCTCAAGTCATCGTCTTGAATCATCCGGGTCAAATCTCGAACGGATATACTCCCGTGCTGGATTGCCACACGGCCCACATAGCTTGCAAATTCGCTGAAATCAAGGAGAAGTGTGATCGCCGTACTGGAAAGACGACGGAGGAGAATCCGAAGAGCATCAAGTCCGGGGATGCCGCCATTGTCAATTTGGTTCCGACCAAGGCCATGTGCGTGGAATCCTTTTCGGAATTCCCGCCCCTGGGACGTTTCGCCGTTCGTAAAGATTAAGCCATGCAAGTGTCAGTTCATGCCAAACTAAGGTGAAACCGCGAAAGGCTCATTAAATCAGTTATAGTCTACTTGATGGCATGACGTTATCGTTACTTGGATAACTGTGGCAATTCTAGAGCTAATACATGCATTCGAGTCCTGACCGCTCGCGCGGAAGGGATGCTTTTATTAGATCAAAACCAATCGGGAAACCGTTTGCAGGCCTTGCCGGGCTTCGCGGC--GTACCGTAACGTCTTGGTGACTCTGGATAAATTTACGCTGATCGCAAGGTCTCAGCACCTGCGACGCATCATTCGAACGTCTGACTTATCAACTATCGACGGTATGCCACGTGCCTACCGTGGTGGTAACGGGTAACGGGGAATCAGGGTTCGATTCCGGAGAGGGAGCCTGAGAAACAGCTACCACATCCAAGGAAGGCAGCAGGCGCGCAAATTACCCACTCCCGGCACGGGGAGGTAGTGACGAAAAATAACGATGCAGAACTCTTTTCCGAGGCTCTGCAATCGGAATGAGAAGACCCTAAATCATTTACCGAGTATCCATTGGAGG
>Myrsidea_ex_Alethe_diademata
AGAAGTGTATATTTTAATTCTCCCAGCATTTGGGATTATTTCTCACATCATTATTCAAGAAAGAGGAAAGAAGGAGAGTTTTGGTGTTATTGGAATAATTTATGCTATAATTTCTATTGGCATCCTCGGATTTATTGTATGAGCTCATCATATGTTCACGATTGGTATAGATATTGATACCCGAGCGTATTTTACATCTGCTACAATAGTAATTGCTATCCCCACGGGAGTAAAGGTATTTAGATGACTTTCAACGCTTATTGGAAATAAGATTATAATAAACCCAAACACTCTATGATCAATTGGTTTTGTATTTTTATTTACTGTTGGGGGACTAACAGGAGTTGTTCTTGCAAACTCTTCAATTGATATTATTTTAGTCTTGCACGGTGAAAACGTGTTGGATGCGGCTCCCGACGTTCCGCGAGATAGGAGATAATCTGAAGGACAGATTCGACGGAGCTTCCCGGGTCATGCTGAGCAACGCGGGTAGTCTTCGGGGTATAAACTCCGGCCGTAAGAAGCGGAATAAGTACAATTTACAGCTCAAGCCGTACGATCCGGATCACAAACCGCCGGGGTCGAAGGATCTGGTATACCTCGATCCGTCCCCGGATTTCTGCGAAAGGAACCCGAAGCTCGGGATACAAGGTACTCACGGTCGCCAGTGCAACGACACAAGCATCGGGGTGGACGGATGCGACCTCATGTGCTGCGGCCGCGGATACAACACCGAACTCGTCGAAGTGACGGAGAGGTGTAGATGAAGAATATTTCGGTTAAGGAATTGCGCCGAGGTTACGTGGCCGGAGACTCGAAGAACAACCCCCCGAAGGAAGCTGCCGATTTCCTGGCTCAGGTTATCGTATTGAACCATCCTGGTGAGATTTCGAACGGATACACCCCCGTCTTGGATTGCCACACGGCTCACATAGCTTGCAAATTCGCTGAAATAAAAGAAAAGTGCGATCGCCGTACCGGAAAGACCACCGAAGAAAATCCGAAGATGATCAAGTCCGGAGACGCGGCCATTGTCATTTTGGTCCCGACCAAGGCCATGTGCGTCGAGTCTTTCTCAGAATTCCCGCCCTTGGGACGTTTCGCAGTTCGTAAAGATTAAGCCATGCAAGTGTCAGTTCATGCCAAACTAAGGTGAAACCGCGAAAGGCTCATTAAATCAGTTATAGTTTACTTGATGGCATGACGTTACCGTTACTTGGATAACTGTGGCAATTCTAGAGCTAATACATGCACTCGAGTCCCGACCGTTCGCGCGGAAGGGATGCTTTTATTAGATCAAAACCAATCGGGAAATCGCGCAC-------GCTAGCCGTCGCGAC--GTACCGTACAGTCTTGGTGACTCTGGATAAATTGTCGCTGATCGCAAGGTCTCCGCACCTGCGACGCATCTTTCAAATGTCTGACTTATCAACTATCGACGGTATGCCACGTGCCTACCGTGGTGGTAACGGGTAACGGGGAATCAGGGTTCGATTCCGGAGAGGGAGCCTGAGAAACAGCTACCACATCCAAGGAAGGCAGCAGGCGCGCAAATTACCCACTCCCGGCACGGGGAGGTAGTGACGAAAAATAACGATGCAGAACTCTATAATGAGGCTCTGCAATCGGAATGAGAAGACCCTAAATCATTTACCGAGTATCCATTGGAGG
>Myrsidea_ex_Linurgus_olivaceus
TGAAGTTTACATTTTAATTCTCCCAGCTTTTGGGATTGTGTCCCACATCATTTCCCAAGAAAGAGGGAAAAAGGAAAGGTTTGGGGTTATTGGCATAATTTATGCAATACTTTCCATTGGAATTCTAGGGTTTATTGTTTGAGCACACCATATATTTACAGTTGGTATAGATATTGATACACGAGCCTATTTTACGTCTGCAACAATAGTAATTGCAATTCCTACCGGAGTTAAGGTATTTAGATGGCTCTCTACCCTTCTAGGAAGAAAATTAACTCTCAATCCTAATACCCTGTGGGCTGTTGGGTTTGTCTTCTTGTTTACTATTGGAGGTTTAACAGGTGTGGTATTGGCAAATTCATCTATTGATATTGTTCTTGTCTTGCACGGTGAAGACATGTTGGATGCGGCTTCCGACGTTCCGCGAGATCGGAGACAACCTCAAGGACAGATTCGACGGCGCTTCCCGGGTCATGCTGAGCAACGCGGGAAGTCTCCGGGGCATAAACTCCGGGCGGAAGAAGCGGAACAAGTACAATTTACAGCTCAAGCCGTACGATCCGGATCACAAGCCGCCGGGGTCGAAGGATCTGGTCTACCTCGACCCGTCCCCGGACTTCTGCGAGAGAAATCCCAAGCTCGGGATACAAGGTACCCACGGTCGACAGTGCAACGACACCAGCATTGGGGTGGACGGGTGCGACCTCATGTGCTGCGGCCGCGGATACAACACCGAACTCGTCGAAGTGACGGAGCGGTGCAGGTTAAGAATATTTCGGTTAAGGAATTGCGCCGAGGTTACGTGGCCGGAGATTCCAAGAACAATCCGCCGAAGGAAGCTGCCGATTTCCTGGCTCAGGTTATCGTGTTGAACCATCCCGGAGAAATTTCGAACGGATATACTCCAGTGCTGGATTGCCACACGGCCCATATAGCTTGCAAATTCGCCGAAATTAAAGAGAAATGCGATCGCCGTACCGGTAAGACCACCGAAGAAAATCCGAAGATGATCAAGTCCGGGGACGCGGCCATTGTCATTTTGGTTCCGACCAAGGCCATGTGCGTCGAGTCTTTCTCAGAATTCCCGCCCCTGGGACGTTTCGCCGTTCGTAAAGATTAAGCCATGCAAGTGTCAGTTCATGCCAAACTAAGGTGAAACCGCGAAAGGCTCATTAAATCAGTTATAGTTTACTTGATGGCATGACGTTACCGTTACTTGGATAACTGTGGCAATTCTAGAGCTAATACATGCACTCGAGTCCCGACCGTTCGCGCGGAAGGGATGCTTTTATTAGATCAAAACCAATCGGGAAATCGCTC------------------CGCGAC--GTACCGTACAGTCTTGGTGACTCTGGATAAATTGTCGCTGATCGCAAGGTCTCCGCACCTGCGACGCATCTTTCAAATGTCTGACTTATCAACTATCGACGGTATGCCACGTGCCTACCGTGGTGGTAACGGGTAACGGGGAATCAGGGTTCGATTCCGGAGAGGGAGCCTGAGAAACAGCTACCACATCCAAGGAAGGCAGCAGGCGCGCAAATTACCCACTCCCGGCACGGGGAGGTAGTGACGAAAAATAACGATGCAGAACTCTATAATGAGGCTCTGCAATCGGAATGAGAAGACCCTAAATCATTTACCGAGTATCCATTGGAGG
>Myrsidea_ex_Turdus_pelios
AGAGGTTTATATTCTAATTCTTCCTGCATTTGGGATCATTTCCCATATCGTTACCCAAGAAAGAGGGAAAAAGGAAAGTTTTGGAGTCATTGGAATAATTTACGCGATACTCTCTATTGGGGTATTAGGGTTCATTGTGTGGGCCCACCACATATTTACTGTTGGAATAGATATTGATACACGAGCATATTTTACTTCGGCCACAATAGTAATTGCGATTCCAACAGGAGTAAAAGTATTTAGATGACTTTCTACAATGTTAGGAAATAAGATAACTTTCAACCAAAACTCAATCTGAGCAGTAGGATTTGTGTTTCTTTTTACTATTGGAGGTTTAACAGGAGTTGTTCTTGCTAACTCTTCTATTGATATCGTCCTTGTCTTGCACGGTGAAGACGTGTTGGATGCGGCTTCCGACGTTCCGCGAGATCGGGGATAACCTGAAGGACAGATTCGACGGCGCTTCCCGGGTCATGCTGAGCAACGCGGGAAGTCTCCGGGGCATAAACTCCGGGCGGAAGAAACGGAACAAGTACAATTTACAGCTCAAGCCGTACGATCCGGATCACAAGCCGCCGGGGTCGAAGGATCTGGTCTACCTCGATCCGTCACCGGATTTCTGCGAGAGGAATCCGAAGCTCGGGATACAAGGTACCCACGGTCGACAGTGCAACGACACCAGCATCGGGGTGGACGGGTGCGACCTCATGTGCTGCGGCCGCGGATACAACACCGAACTCGTCGAAGTGACGGAGAGGTGCCGGTTAAGAATATTTCGGTTAAGGAATTGCGCCGAGGTTACGTGGCCGGAGATTCCAAGAACAATCCTCCGAAGGAAGCTGCCGATTTCCTGGCACAGGTTATCGTATTGAACCATCCCGGAGAGATTTCGAACGGATATACTCCCGTGTTGGATTGCCACACGGCTCATATAGCTTGCAAATTCGCTGAAATCAAAGAGAAATGCGATCGCCGTACCGGAAAGACCACCGAGGAAAATCCGAAGATGATTAAGTCCGGAGACGCGGCCATTGTCATTTTGGTTCCGACCAAGGCCATGTGCGTCGAGTCTTTCTCAGAATTCCCGCCCTTGGGACGCTTCGCCGTTCGTAAAGATTAAGCCATGCAAGTGTCAGTTCATGCCAAACTAAGGTGAAACCGCGAAAGGCTCATTAAATCAGTTATAGTTTACTTGATGGCATGACGTTACCGTTACTTGGATAACTGTGGCAATTCTAGAGCTAATACATGCACTCGAGTCCCGACCGTTCGCGCGGAAGGGATGCTTTTATTAGATCAAAACCAATCGGGAAAACGCGCGC-------AC------GCGCGACGTGTACCGTACAGTCTTGGTGACTCTGGATAAATTGTCGCTGATCGCAAGGTCTCCGCACCTGCGACGCATCTTTCAAATGTCTGACTTATCAACTATCGACGGTATGCCACGTGCCTACCGTGGTGGTAACGGGTAACGGGGAATCAGGGTTCGATTCCGGAGAGGGAGCCTGAGAAACAGCTACCACATCCAAGGAAGGCAGCAGGCGCGCAAATTACCCACTCCCGGCACGGGGAGGTAGTGACGAAAAATAACGATGCAGAACTCTATAATGAGGCTCTGCAATCGGAATGAGAAGACCCTAAATCATTTACCGAGTATCCATTGGAGG
>Myrsidea_ex_Arizelocichla_tephrolaema
TGAAGTTTATATTTTAATTTTACCGGCTTTTGGTATTATTTCTCATATTATTACTCAAGAAAGAGGAAAAAAGGAAAGATTTGGAATTATTGGTATAATCTACGCTATGCTTTCCATTGGTGTCTTAGGCTTCATTGTTTGAGCTCATCATATGTTTACAATTGGTATAGATATTGATACTCGTGCTTATTTTACTTCTGCTACAATGGTTATTGCGATTCCAACTGGAGTTAAAGTTTTTAGGTGACTTTCAACATTACTGGGAAATAAATTAGAATATAATCTTAATACATTGTGATCTCTTGGTTTTGTGTTTTTATTTACAATTGGAGGTTTAACAGGTGTTATTTTAGCTAACTCTTCTATTGACATTATCTTAATCTTGCACGGTGAAAACGTGCTGGATGAGGCTTCCGACGTTCCGCGAGATAGGAGATAATCTAAAGGATAGATTCGACGGCGCTTCCCGAGTCATGCTGAGCAACGCGGGAAGCCTCCGGGGCATAAACTCTGGGCGGAAGAAGCGGAATAAGTACAATTTACAGCTAAAGCCGTATGATCCGGACCACAAACCGCCGGGATCGAAAGATTTGGTCTACCTCGATCCGTCGCCGGATTTCTGCGAGAGGAATCCGAAGCTCGGCATACAAGGTACCCACGGTCGTCAGTGCAACGACACCAGTATCGGGGTGGACGGATGCGATCTGATGTGCTGCGGTCGCGGATACAACACCGAACTGGTGGAAGTGACGGAGAGGTGCAGGTGAAGAATATTTCGGTTAAGGAATTACGTCGTGGTTACGTAGCCGGAGACTCGAAGAATAATCCCCCGAAGGAAGCTTCCGATTTCTTGGCTCAAGTTATCGTATTGAACCATCCTGGCGAGATTTCGAACGGGTACACTCCCGTGTTGGATTGCCACACGGCTCACATAGCTTGCAAGTTCGCTGAAATTAAGGAGAAATGCGATCGTCGTACGGGAAAGACCACCGAAGAAAACCCGAAGATGATCAAGTCCGGGGACGCGGCCATTGTGATTTTGGTTCCAACCAAGGCCATGTGCGTCGAGTCTTTCTCAGAGTTTCCACCCTTGGGACGTTTCGCCGTTCGCAAAGATTAAGCCATGCAAGTGTCAGTTCATGCCAAACTAAGGTGAAACCGCGAAAGGCTCATTAAATCAGTTATAGTTTACTTGATGGCATGACGTTACCGTTACTTGGATAACTGTGGCAATTCTAGAGCTAATACATGCACTCGAGTCCCGACCGTTCGCGCGGAAGGGATGCTTTTATTAGATCAAAACCAATCGGGAAATCGTGTCC-------CTTGA--GGTGCGAC--GTACCGTACAGTCTTGGTGACTCTGGATAAATTGTCGCTGATCGCAAGGTCTCCGCACCTGCGACGCATCTTTCAAATGTCTGACTTATCAACTATCGACGGTATGCCACGTGCCTACCGTGGTGGTAACGGGTAACGGGGAATCAGGGTTCGATTCCGGAGAGGGAGCCTGAGAAACAGCTACCACATCCAAGGAAGGCAGCAGGCGCGCAAATTACCCACTCCCGGCACGGGGAGGTAGTGACGAAAAATAACGATGCAGAACTCTATAATGAGGCTCTGCAATCGGAATGAGAAGACCCTAAATCATTTACCGAGTATCCATTGGAGG
>Myrsidea_ex_Estrilda_nonnula
GGAAGTGTACATTTTAATTCTTCCGGCTTTTGGTATTATTTCCCACATTATTACACAAGAGGGTGGGAAGAAGGAAAGATTTGGAGTTATTGGGATGATTTATGCAATGCTTTCTATTGGAGTCCTTGGTTTCATTGTCTGAGCACACCACATATTCACGGTGGGGATAGATATTGACACCCGAGCCTATTTTACATCTGCAACTATAATTATTGCAATCCCCACAGGGGTTAAAGTGTTTAGATGACTTTCCACGCTTCTTGGAAACAAGATGTCGTTTAATCCTAATACATTATGGGCTGTAGGGTTTGTGTTTCTGTTCACTATCGGGGGGTTAACAGGTGTAATCCTGGCAAACTCTTCCATTGATATCATTTTA????????????????ACCTGTTGGATGCGGCTCCCGACGTTCCGCGAGATCGGAGATAACCTGAAGGACAGATTCGACGGCGCTTCCCGGGTCATGCTGAGCAACGCGGGAAGTCTCCGGGGCATAAACTCCGGGCGAAAGAAGCGGAATAAGTACAATTTACAGCTCAAGCCGTACGATCCGGATCACAAGCCGCCGGGGTCGAAGGATCTGGTCTACCTCGATCCGTCCCCGGATTTCTGCGAGAGGAATCCGAAGCTCGGGATACAAGGTACCCACGGTCGACAGTGCAACGACACCAGCATCGGCGTGGACGGGTGCGACCTCATGTGCTGCGGCCGCGGATACAACACCGAACTCGTCGAAGTGACGGAGAGGTGCAGGTTAAGAATATTTCGGTGAAGGAATTGCGCCGAGGTTACGTGGCCGGAGATTCCAAGAACAATCCCCCGAAGGAAGCTGCCGATTTCCTGGCCCAGGTTATCGTATTGAACCATCCTGGAGAGATTTCGAACGGATATACTCCTGTGTTGGATTGCCACACGGCCCATATAGCTTGCAAATTCGCTGAAATAAAAGAGAAATGCGATCGCCGTACCGGAAAGACCACCGAGGAAAATCCGAAGATGATTAAGTCCGGAGACGCGGCCATTGTCATTTTGGTTCCGACCAAGGCCATGTGCGTCGAGTCTTTCTCAGAATTCCCGCCCTTGGGACGTTTCGCCGTTCGTAAAGATTAAGCCATGCAAGTGTCAGTTCATGCCAAACTAAGGTGAAACCGCGAAAGGCTCATTAAATCAGTTATAGTTTACTTGATGGCATGACGTTACCGTTACTTGGATAACTGTGGCAATTCTAGAGCTAATACATGCACTCGAGTCCCGACCGTTCGCGCGGAAGGGATGCTTTTATTAGATCAAAACCAATCGGGAAATCGCGCAC-------GCAAGTCGTCGCGAC--GTACCGTACAGTCTTGGTGACTCTGGATAAATTGTCGCTGATCGCAAGGTCTCCGCACCTGCGACGCATCTTTCAAATGTCTGACTTATCAACTATCGACGGTATGCCACGTGCCTACCGTGGTGGTAACGGGTAACGGGGAATCAGGGTTCGATTCCGGAGAGGGAGCCTGAGAAACAGCTACCACATCCAAGGAAGGCAGCAGGCGCGCAAATTACCCACTCCCGGCACGGGGAGGTAGTGACGAAAAATAACGATGCAGAACTCTATAATGAGGCTCTGCAATCGGAATGAGAAGACCCTAAATCATTTACCGAGTATCCATTGGAGG
>Myrsidea_ex_Kakamega_poliothorax
TGAGGTTTACATTTTAATTCTACCAGCCTTCGGTATCATTTCTCATATTATCACTCAAGAGAGTGGAAAGAAAGAGAGTTTTGGGGTTATCGGAATAATTTATGCCATAATCTCTATCGGAATTTTAGGGTTCATTGTCTGAGCTCATCATATATTTACTATCGGGATAGATATCGATACCCGTGCCTACTTCACCTCAGCGACCATAGTTATCGCAATCCCAACAGGGGTAAAAGTATTTAGCTGACTCTCAACTTTCCTAGGAAATAACCTTTATTTTAACCCCAGCTCGTTGTGAGCGATCGGTTTTGTATTTTTATTTACCATTGGTGGATTAACAGGAGTCGTTCTGGCAAATTCTTCTATTGATATCATCCTGGTCTTGCACGGTGAAAACGTGTTGGATGCGGCTCCCGACGTTCCGCGAGATAGGAGACAATCTGAAGGACAGATTCGACGGAGCTTCCCGGGTCATGCTGAGCAACGCGGGCAGTCTCCGGGGCATAAACTCCGGCCGGAAGAAGCGGAACAAGTACAATTTACAGCTCAAGCCGTACGATCCGGATCACAAACCGCCGGGGTCGAAGGATCTGGTCTACCTCGATCCGTCCCCGGATTTCTGCGAAAGGAACCCGAAGCTCGGGATACAAGGTACTCACGGTCGCCAGTGCAACGACACAAGCATCGGGGTGGACGGATGCGACCTCATGTGCTGCGGCCGCGGATACAACACCGAACTCGTCGAAGTGACGGAGAGGTGCAGATGAAGAATATTTCGGTTAAGGAATTGCGCCGAGGTTACGTGGCCGGAGACTCGAAGAACAATCCCCCGAAGGAAGCTGCCGATTTCCTGGCTCAGGTTATCGTATTGAACCATCCTGGTGAGATTTCGAACGGATACACCCCCGTCTTGGATTGCCACACGGCTCACATAGCTTGCAAATTCGCTGAAATAAAAGAGAAATGCGATCGCCGTACCGGAAAGACCACCGAAGAAAATYCCAAGATGATCAAGTCCGGGGACGCGGCCATTGTCATTTTGGTCCCGACCAAGGCCATGTGCGTCGAGTCTTTCTCAGAATTCCCGCCCTTGGGACGTTTCGCAGTTCGTAAAGATTAAGCCATGCAAGTGTCAGTTCATGCCAAACTAAGGTGAAACCGCGAAAGGCTCATTAAATCAGTTATAGTTTACTTGATGGCATGACGTTACCGTTACTTGGATAACTGTGGCAATTCTAGAGCTAATACATGCACTCGAGTCCCGACCGTTCGCGCGGAAGGGATGCTTTTATTAGATCAAAACCAATCGGGAAATCGCGCAC-------GCTAGCCGTCGCGAC--GTACCGTACAGTCTTGGTGACTCTGGATAAATTGTCGCTGATCGCAAGGTCTCCGCACCTGCGACGCATCTTTCAAATGTCTGACTTATCAACTATCGACGGTATGCCACGTGCCTACCGTGGTGGTAACGGGTAACGGGGAATCAGGGTTCGATTCCGGAGAGGGAGCCTGAGAAACAGCTACCACATCCAAGGAAGGCAGCAGGCGCGCAAATTACCCACTCCCGGCACGGGGAGGTAGTGACGAAAAATAACGATGCAGAACTCTATAATGAGGCTCTGCAATCGGAATGAGAAGACCCTAAATCATTTACCGAGTATCCATTGGAGG
>Myrsidea_ex_Pseudoalcippe_abyssinica
TGAGGTTTATATTCTAATTCTTCCCGCGTTCGGAATCGTCTCCCATATTATTTCTCAAGAAAGTGGGAAAAAGGAAAGTTTCGGAGTGATTGGAATAATTTATGCGATGCTTTCCATTGGGGTTTTAGGATTCATTGTGTGAGCCCATCACATGTTTACTGTGGGTATGGATATTGACACACGAGCTTACTTTACATCTGCCACAATAGTAATTGCCATCCCTACGGGAGTTAAGGTTTTTAGTTGGCTTTCAACTTTACTGGGAAACAAATTAACTTTTAACCCTAATACTCTCTGAGCTGTTGGGTTTGTTTTCCTTTTTACTATTGGAGGTTTAACAGGAGTAGTTTTAGCTAATTCTTCTATTGATATTATCCTT????????????????ACGTGTTGGATGCGGCTTCCGACGTTCCGCGAGATCGGAGATAACCTGAAGGACAGATTCGACGGCGCTTCCCGGGTCATGCTGAGCAACGCGGGTAGTCTCCGGGGCATAAACTCCGGGCGGAAGAAGCGGAATAAGTACAATTTACAGCTCAAGCCGTACGATCCGGATCACAAGCCGCCGGGGTCGAAGGATCTGGTCTATCTTGATCCGTCCCCGGATTTCTGCGAGAGAAATCCGAAGCTCGGGATACAAGGTACCCACGGTCGACAGTGCAACGACACCAGCATCGGGGTGGACGGGTGCGACCTCATGTGCTGCGGCCGCGGATACAACACCGAACTCGTCGAAGTGACGGAGAGGTGTAGGTTAAGAATATTTCGGTTAAGGAATTGCGCCGAGGCTACGTGGCCGGAGATTCAAAGAACAATCCCCCGAAGGAAGCTGCCGATTTCCTGGCACAGGTTATCGTATTGAACCATCCCGGAGAGATTTCGAACGGATATACTCCCGTGTTGGATTGCCACACGGCCCATATAGCTTGCAAATTCGCCGAAATAAAAGAGAAATGCGATCGTCGTACCGGAAAGACCACCGAGGAAAATCCGAAGATGATTAAGTCCGGAGACGCGGCCATTGTCATTTTGGTTCCGACCAAGGCCATGTGCGTCGAGTCTTTCTCAGAATTCCCGCCCTTGGGACGTTTCGCCGTTCGTAAAGATTAAGCCATGCAAGTGTCAGTTCATGCCAAACTAAGGTGAAACCGCGAAAGGCTCATTAAATCAGTTATAGTTTACTTGATGGCATGACGTTACCGTTACTTGGATAACTGTGGCAATTCTAGAGCTAATACATGCACTCGAGTCCCGACCGTTCGCGCGGAAGGGATGCTTTTATTAGATCAAAACCAATCGGGAAACCGCTCG-----------------CGCGGC--GTACCGTACAGTCTTGGTGACTCTGGATAAATTGTCGCTGATCGCAAGGTCTCCGCACCTGCGACGCATCTTTCAAATGTCTGACTTATCAACTATCGACGGTATGCCACGTGCCTACCGTGGTGGTAACGGGTAACGGGGAATCAGGGTTCGATTCCGGAGAGGGAGCCTGAGAAACAGCTACCACATCCAAGGAAGGCAGCAGGCGCGCAAATTACCCACTCCCGGCACGGGGAGGTAGTGACGAAAAATAACGATGCAGAACTCTATAATGAGGCTCTGCAATCGGAATGAGAAGACCCTAAATCATTTACCGAGTATCCATTGGAGG
>Myrsidea_ex_Cryptospiza_reichenovii
GGAGGTTTATATTTTAATCCTCCCAGCCTTTGGGATCATCTCCCATATTATTTCTCAGGAAAGAGGGAAAAAGGAAAGATTTGGAGTAATTGGGATAATTTATGCAATACTATCTATTGGAGCCCTAGGTTTCATTGTATGGGCTCATCATATGTTTACAGTAGGCATAGACATTGATACCCGAGCATATTTTACATCCGCTACTATAGTTATTGCTATCCCTACAGGGGTTAAAGTATTTAGGTGACTTTCTACCTTCTTAGGTAATAAAATCTGCTTTAACATTAACACTGCATGGGCAGTTGGGTTTGTGTTCTTATTTACAATTGGTGGCCTCACAGGGGTGATTCTAGCAAATTCGTCTATTGACATTATTCTC????????????????ACCTGTTGGATGCGGCTTCCGACGTTCCGCGAGATTGGAGATAACCTGAAGGACAGATTCGACGGCGCGTCCCGGGTCATGCTGAGCAACGCGGGAAGTCTCCGGGGCATTAACTCCGGCCGGAAGAAGCGGAATAAGTACAATTTACAGCTCAAGCCGTACGATCCGGATCACAAGCCGCCGGGGTCGAAGGATCTGGTCTACCTCGATCCGTCCCCGGATTTCTGCGAGAGGAATCCGAAGCTCGGGATACAAGGTACCCACGGTCGACAGTGCAACGACACCAGCATCGGGGTGGACGGGTGCGACCTCATGTGCTGCGGCCGCGGCTACAACACCGAACTCGTCGAAGTGACGGAGAGGTGCAGGTTAAGAATATTTCGGTTAAGGAATTGCGCCGAGGTTACGTGGCCGGAGATTCCAAGAACAATCCGCCGAAGGAAGCCGCCGATTTCCTGGCACAGGTTATCGTATTGAACCATCCCGGAGAGATTTCGAACGGATATACTCCCGTGTTGGATTGCCACACGGCCCATATAGCTTGCAAATTCGCTGAAATAAAAGAGAAATGCGATCGCCGTACCGGAAAGACCACCGAGGAAAATCCGAAGATGATTAAGTCCGGAGACGCGGCCATTGTCATTTTGGTTCCGACCAAGGCCATGTGCGTCGAGTCTTTCTCAGAATTCCCGCCTTTGGGACGTTTCGCCGTTCGTAAAGATTAAGCCATGCAAGTGTCAGTTCATGCCAAACTAAGGTGAAACCGCGAAAGGCTCATTAAATCAGTTATAGTTTACTTGATGGCATGACGTTACCGTTACTTGGATAACTGTGGCAATTCTAGAGCTAATACATGCACTCGAGTCCCGACCGTTCGCGCGGAAGGGATGCTTTTATTAGATCAAAACCAATCGGGAAATCGCGCAC-------GCAAGCCGTCGCGAC--GTACCGTACAGTCTTGGTGACTCTGGATAAATTGTCGCTGATCGCAAGGTCTCCGCACCTGCGACGCATCTTTCAAATGTCTGACTTATCAACTATCGACGGTATGCCACGTGCCTACCGTGGTGGTAACGGGTAACGGGGAATCAGGGTTCGATTCCGGAGAGGGAGCCTGAGAAACAGCTACCACATCCAAGGAAGGCAGCAGGCGCGCAAATTACCCACTCCCGGCACGGGGAGGTAGTGACGAAAAATAACGATGCAGAACTCTATAATGAGGCTCTGCAATCGGAATGAGAAGACCCTAAATCATTTACCGAGTATCCATTGGAGG
