# Supplementary material for: Patterns of host–parasite associations in tropical lice and their passerine hosts in Cameroon
Source: Ecol Evol. 2020 Jun 18;10(13):6512–24. doi: 10.1002/ece3.6386 (PMC7381757; doi:10.1002/ece3.6386)
Supplement: Supplementary file 1 — File S1–S12 [file ECE3-10-6512-s001.zip › ece36386-sup-0008-FileS8.fasta]

>Mirandofures_ex_Cryptospiza_reichenovii
TGAGGTTTATATTTTAATTTTACCTGGTTTTGGGATTATTTCTCATATAGTTATAGAACA---AGGAAAAAAGGAAGTTTTTGGTTCCTTGGGTATAATTTATGCTATGACAGCTATTGGAATTTTAGGTTTTATTGTATGAGCGCATCATATGTTTACTGTCGGAATGGATGTAGATAGGCGTGCTTACTTTACTACTGCTACTATAATTATTGCTGTTCCAACAGGGATTAAAGTGTTTAGATGACTTGCAACAATGTTTAGGAGGTT---TTCTTCATGAAGCGTTTCGAAAATGTGAAGTCTAGGATTTGTTTTTTTATTTACTTTAGGAGGGCTAACCGGTGTGGTGTTAGCCAATTCTTCGTTAGATATTGTTCTTGTCGTGCACGGTGAAAACCTGCTGGATGAGGCTTCCGACCTTCCGGGAGATCGGGGACAGCTTGAAGGACAGATTCGACGGGGCTTCGAGGGTGATGCTGAGCAACGCCGGGAGCATGAGAGGGCTGAACTCCGGACGGAAGAAGCGGAACAAGTACAATCTGCAGCTGAAGCCGTACGACCCCGAGCACAAGCCCCCGGGGACGAAGGACCTGGTGTACCTGGATCCGTCCCCGGATTTCTGCGAGAGGAACCCCAAGCTGGGGATCCAGGGGACCCATGGGCGGCAGTGCAACGACAGCAGCATAGGCGTGGACGGATGCGACCTCATGTGCTGCGGGAGGGGATACAAGACTCAAGAAATGGTTGTGACGGAGCGGTGCAGAAGAATTAAAAGATTTGTTAGAAAAGGAAGATTTAACTTTAAAACCACAGTCAAAACAACCAGCTGCAAAAGTAAATAGAGCTCAAATTTTAGAAGAACAAGAGAAAAGAAATGCAGCAGCTATGGGGAAAAAGAAGGAAACAGTTACACACATAAATAAACCTTTGGAGGAAAATATAAATAGGTTGCAAGTGGATGGGTATGAAGCTAGATCAATCACTGAAGCTATTTCAATTTTGAGCACTAAAGAAGAGGAAAGTGACAAACATCCTGAAAAAAGAATGAAGGCTGCTTATGCAGCTTTTGAAGCAGCTAATTTACCTAGGATAAAAGCAGAGAATCCAACGTTAAGATTGTCTCAATTAAAACAAATCTTAAATAAGGATTTTCCTTAGATGGTACGTACAGTTACTTGGATAACTGTGGCAATTCTAGAGCTAATACATGCAAACCGAGTTCCGACCGCTTCGCAGGCGGAAGGAATGCTTTTATTAGATCAAAACCAATCGGACTCCTCCGCGGGTCCGTCACGTCTTGGTGACTCTGAATAACTTCGGGCTGATCGCACGGTCCCGAACCGGCGACGCATCTTTCAAATGTCTGACTTATCAACTTTCGATGGTAGGTTCTGCGCCTACCATGGTCGTAACGGGTAACGGGGAATCAGGGTTCGATTCCGGAGAGGGAGCCTGAGAAACGGCTACCACATCCAAGGAAGGCAGCAGGCGCGCAAATTACCCACTCCCGGCACGGGGAGGTAGTGACGAAAAATAACGATGCAGAACTCTTTCCGAGGCTCTGCAATCGGAATGAGCACACTCTAAATCATTTAACGAGTATCCATTGGAGG
>Mirandofures_ex_Nesocharis_shelleyi
TGAAGTTTATATTTTAATTTTACCAGGTTTTGGTCTGATTTCTCATATGGTTATGGAGCA---AGGGAAAAAAGAGGTATTTGGTTCTTTAGGAATGATTTACGCCATGACAGCTATTGGAATTTTAGGGTTTATTGTTTGGGCACATCACATGTTCACTGTTGGAATAGATGTAGATAGACGCGCTTATTTTACTACAGCTACAATAATTATTGCTGTTCCTACGGGCATTAAAGTGTTTAGGTGGCTTGCTACAATATTTGGTAGATT---TTCTTCATGAACAGTTTCAAAAATGTGAAGGTTAGGGTTTGTTTTCCTATTTACCTTAGGGGGTTTAACTGGTGTAGTTCTAGCTAACTCATCTTTGGATATTATTCTTGTCGTGCACTGTGAAAACCTGCTGGATGAGGCTTCCGACCTTCCGGGAGATCGGGGACAGCTTGAAGGACAGATTCGACGGGGCTTCGAGGGTGATGCTGAGCAACGCCGGGAGCATGAGAGGGCTGAACTCCGGACGGAAGAAGCGGAACAAGTACAATCTGCAGCTGAAGCCGTACGACCCCGAGCACAAGCCCCCGGGGACGAAGGACCTGGTGTACCTGGATCCGTCCCCGGATTTCTGCGAGAGGAACCCCAAGCTGGGGATCCAGGGGACCCATGGGCGGCAGTGCAACGACAGCAGCATAGGCGTGGACGGATGCGACCTCATGTGCTGCGGGAGGGGATACAAGACTCAAGAAATGGTTGTGACGGAGCGGTGCAGAAGAATTAAAAGATTTGTTAGAAAAGGAAGATTTAACTTTAAAGTCACAGTCAAAGCAACCAGCTGCAAAAATAAATAGAGCTCAAATTTTAGAAGAACAAGAGAAAAGAAATGCAGCAGCTATGGGGAAAAAGAAGGAACCAGTTACACACATAAATAAACCATTGGAGGAAAATATAAATAGGTTGCAAGTGGATGGATACGAGGCTAGATCAATCACTGAAGCTATTTCAATTTTGAGCACTAAAGAAGAGGAAAGTGACAAACATCCTGAAAAAAGGATGAAGGCTGCTTATGCAGCTTTTGAAGCAGCTAATTTACCTAGGATAAAAGCAGAGAACCCAACGTTAAGATTGTCTCAATTAAAACAAATCTTAAATAAGGATTTTCCTTAGATGGTACGTACAGTTACTTGGATAACTGTGGCAATTCTAGAGCTAATACATGCAAACCGAGTTCCGACCGCTTCGCAGGCGGAAGGAATGCTTTTATTAGATCAAAACCAATCGGACTCCTCCGCGGGTCCGTCACGTCTTGGTGACTCTGAATAACTTCGGGCTGATCGCACGGTCCCGAACCGGCGACGCATCTTTCAAATGTCTGACTTATCAACTTTCGATGGTAGGTTCTGCGCCTACCATGGTCGTAACGGGTAACGGGGAATCAGGGTTCGATTCCGGAGAGGGAGCCTGAGAAACGGCTACCACATCCAAGGAAGGCAGCAGGCGCGCAAATTACCCACTCCCGGCACGGGGAGGTAGTGACGAAAAATAACGATGCAGAACTCTTTCCGAGGCTCTGCAATCGGAATGAGCACACTCTAAATCATTTAACGAGTATCCATTGGAGG
>Mirandofures_ex_Estrilda_nonnula
TGAAGTTTACATTTTAATTTTGCCAGGCTTTGGTCTCATTTCTCATATGGTTATGGAACA---AGGAAAGAAGGAGGTTTTTGGTTCTTTAGGTATGATTTACGCTATGACAGCGATTGGAATCTTAGGGTTTATTGTCTGAGCTCATCACATATTCACTGTTGGAATGGATGTGGATAGTCGTGCTTATTTTACTACTGCCACAATGATTATTGCTGTTCCTACTGGAATTAAGGTATTTAGGTGACTTGCTACAATGTTTGGTAGATT---TTCTTCATGAACGGTCTCAAAAATGTGAAGATTAGGATTTGTTTTTCTCTTTACTTTAGGAGGGTTAACTGGTGTAGTTTTAGCCAATTCATCGCTAGATATTATTCTCGTCGTGCACGGTGAAAACCTGCTGGATGAGGCTTCCGACCTTCCGGGAGATCGGGGACAGCTTGAAGGACAGATTCGACGGGGCTTCGAGGGTGATGCTGAGCAACGCCGGGAGCATGAGAGGGCTGAACTCCGGACGGAAGAAGCGGAACAAGTACAATCTGCAGCTGAAGCCGTACGACCCCGAGCACAAGCCCCCGGGGACGAAGGACCTGGTGTACCTGGATCCGTCCCCGGATTTCTGCGAGAGGAACCCCAAGCTGGGGATCCAGGGGACCCATGGGCGGCAGTGCAACGACAGCAGCATAGGCGTGGACGGATGCGACCTCATGTGCTGCGGGAGGGGATACAAGACTCAAGAAATGGTTGTGACGGAGCGGTGCAGAAGAATTAAAAGATTTGTTAGAAAAGGAAGATTTAACTTTAAAATCACAGTCAAAACAACCAGCTGCAAAAATAAATAGAGCTCAAATTTTAGAAGAACAAGAGAAAAGAAATGCAGCAGCTATGGGGAAAAAGAAGGAATCAGTTACACACATAAATAAACCATTGGAGGAAAATATAAATAGGTTGCAAGTGGATGGATACGAGGCTAGATCAATCACTGAAGCTATTTCAATTTTGAGCACTAAAGAAGAGGAAAGTGACAAACATCCTGAAAAAAGGATGAAGGCTGCTTATGCGGCTTTTGAAGCAGCTAATTTACCTAGGATAAAAGCGGAGAACCCAACGTTAAGATTGTCTCAATTAAAACAAATCTTAAATAAGGATTTTCCTTAGATGGTACGTACAGTTACTTGGATAACTGTGGCAATTCTAGAGCTAATACATGCAAACCGAGTTCCGACCGCTTCGCAGGCGGAAGGAATGCTTTTATTAGATCAAAACCAATCGGACTCCTCCGCGGGTCCGTCACGTCTTGGTGACTCTGAATAACTTCGGGCTGATCGCACGGTCCCGAACCGGCGACGCATCTTTCAAATGTCTGACTTATCAACTTTCGATGGTAGGTTCTGCGCCTACCATGGTCGTAACGGGTAACGGGGAATCAGGGTTCGATTCCGGAGAGGGAGCCTGAGAAACGGCTACCACATCCAAGGAAGGCAGCAGGCGCGCAAATTACCCACTCCCGGCACGGGGAGGTAGTGACGAAAAATAACGATGCAGAACTCTTTCCGAGGCTCTGCAATCGGAATGAGCACACTCTAAATCATTTAACGAGTATCCATTGGAGG
>Mirandofures_ex_Spermophaga_haematina
CGAAGTTTATATTTTGATTTTACCAGGATTTGGTTTAATTTCTCATATGGTCATAGAGCA---AGGAAAAAAGGAAGTTTTTGGCTCTTTGGGAATGATTTATGCTATAACGGCTATTGGGATTTTAGGTTTTATTGTATGAGCACATCATATGTTTACTGTAGGAATAGATGTAGATAGGCGTGCATATTTCACTACTGCTACTATAATTATTGCTGTTCCTACAGGAATTAAAGTATTTAGATGACTTGCTACCATGTTTAGAAGATT---TTCGTCATGAACAGTTTCGAAAATATGAAGCTTAGGGTTTGTTTTTCTGTTTACTTTAGGGGGTTTAACTGGAGTAGTTTTAGCTAATTCATCATTAGATATTATCCTTGTCGTGCACTGTGAAAACCTGCTGGATGAGGCTTCCGACCTTCCGGGAGATCGGGGACAGCTTGAAGGACAGATTCGACGGGGCTTCGAGGGTGATGCTGAGCAACGCCGGGAGCATGAGAGGGCTGAACTCCGGACGGAAGAAGCGGAACAAGTACAATCTGCAGCTGAAGCCGTACGACCCCGAGCACAAGCCCCCGGGGACGAAGGACCTGGTGTACCTGGATCCGTCCCCGGATTTCTGCGAGAGAAACCCCAAGCTGGGGATCCAGGGGACCCATGGGCGGCAGTGCAACGACAGCAGCATAGGCGTGGACGGATGCGACCTCATGTGCTGCGGGAGGGGATACAAGACTCAAGAAATGGTTGTGACGGAGCGGTGCAGAAGAATTAAAAGATTTGTTAGAAAAGGAAGATTTAACTTTAAAGTCACAGTCAAAGCAACCAGCTGCAAAAATAAATAGAGCTCAAATTTTAGAAGAACAAGAGAAAAGAAATGCAGCAGCTATGGGGAAAAAGAAGGAACCAGTTACACACATAAATAAACCATTGGAGGAAAATATAAATAGGTTGCAAGTGGATGGATACGAGGCTAGATCAATCACTGAAGCTATTTCAATTTTGAGCACTAAAGAAGAGGAAAGTGACAAACATCCTGAAAAAAGGATGAAGGCTGCTTATGCAGCTTTTGAAGCAGCTAATTTACCTAGGATAAAAGCAGAGAACCCAACGTTAAGATTGTCTCAATTAAAACAAATCTTAAATAAGGATTTTCCTTAGATGGTACGTACAGTTACTTGGATAACTGTGGCAATTCTAGAGCTAATACATGCAAACCGAGTTCCGACCGCTTCGCAGGCGGAAGGAATGCTTTTATTAGATCAAAACCAATCGGACTCCTCCGCGGGTCCGTCACGTCTTGGTGACTCTGAATAACTTCGGGCTGATCGCACGGTCCCGAACCGGCGACGCATCTTTCAAATGTCTGACTTATCAACTTTCGATGGTAGGTTCTGCGCCTACCATGGTCGTAACGGGTAACGGGGAATCAGGGTTCGATTCCGGAGAGGGAGCCTGAGAAACGGCTACCACATCCAAGGAAGGCAGCAGGCGCGCAAATTACCCACTCCCGGCACGGGGAGGTAGTGACGAAAAATAACGATGCAGAACTCTTTCCGAGGCTCTGCAATCGGAATGAGCACACTCTAAATCATTTAACGAGTATCCATTGGAGG
>Brueelia_ex_Linurgus_olivaceus
TGAGGTATATATTTTAATTTTACCTGGATTTGGCTTAATTTCTCATATAGTTTCAGAACA---AGGTAAGAAGGAAGTTTTTGGTTCTTTAGGTATGATTTATGCAATAACTGCTATTGGAATTTTAGGATTTATTGTTTGGGCTCATCATATATTTACTGTAGGAATGGATGTTGATAGGCGTGCTTATTTTACTACTGCAACTATAATCATTGCTGTTCCTACGGGCATTAAAGTGTTTAGCTGGTTAGCTACTATGTTTAGGAGATG---GTCTGTTTGAACAGTTTCTAAGATATGGAGTTTGGGTTTTGTTTTCCTTTTTACTCTAGGCGGGCTTACTGGTGTAGTTTTAGCTAATTCTTCTTTAGATATTGTTCTTCTCGTGCACGGTCAAGACCTGCTGGATGAGGCTGCCCACCTTCCGGGAGATCGGGGACAGCTTGAAGGACAGATTCGACGGGGCTTCGAGGGTGATGCTGAGCAACGCGGGGAGCATGAGGGGGCTGAACTCCGGCCGGAAGAAGCGGAACAAGTACAACCTGCAGCTGAAGCCGTACGACCCGGAGCACAAGCCCCCGGGGACGAAGGACCTGGTGTACCTGGACCCCTCGCCGGACTTTTGCGAGAGGAACCCCAAGCTGGGGATCCAGGGGACCCACGGGCGGCAGTGCAACGACAGCAGCATAGGCGTCGACGGTTGCGACCTCATGTGCTGCGGGCGGGGGTACAAGACTCAAGAAATGGTTGTGACAGAGAGGTGCAGAAGAATTAAAAGATTTGCTGGAAAAGGAAGATTTAACTTTAAAATCACAGTCAAAACAACCAGCTGCAAAAATAAATAGAGCTCAGATTTTAGAAGAACAAGAGAGAAGAAATGCAGCTGCCATGGGGAAAAAGAAAGAATCAGTTACACACATAAATAAACCATTAGAGGAAAACATAAACAGGCTGCAAGTGGATGGATATGAGGCTAGATCAGTCACTGAAGCTATTTCAATTTTGAGCACTAAAGAAGAGGAAACTGACAAACATCCTGAAAAGAGGTTGAAGGCTGCTTATGCAGCTTTTGAAGCAGCTAATTTACCTAGGATAAAGGCAGAGAATCCAACATTAAGACTGTCACAGTTAAAACAAATTTTAAATAAGGATTTTCCTTAGATGGTACGTACAGTTACTTGGATAACTGTGGCAATTCTAGAGCTAATACATGCAAACCGAGTTCCGACCGCTCAGCAGGCGGAAGGAATGCTTTTATTAGATCAAAACCAATCGGACTCCTCCGCGGGTCCGTCACGCCTTGGTGACTCTGAATAACTTCGGGCTGATCGCACGGTCCCGAACCGGCGACGCATCTTTCAAATGTCTGACTTATCAACTTTCGATGGTAGGTTCTGCGCCTACCATGGTCGTAACGGGTAACGGGGAATCAGGGTTCGATTCCGGAGAGGGAGCCTGAGAAACGGCTACCACATCCAAGGAAGGCAGCAGGCGCGCAAATTACCCACTCCCGGCACGGGGAGGTAGTGACGAAAAATAACGATGCAGAACTCTTTCCGAGGCTCTGCAATCGGAATGAGCACACTCTAAATCATTTAACGAGTATCCATTGGAGG
>Brueelia_ex_Crithagra_burtoni
TGAGGTATATATTTTAATTTTACCTGGATTTGGCTTAATTTCTCATATAGTTTCAGAACA---AGGTAAGAAGGAAGTTTTTGGTTCTTTAGGTATGATTTATGCAATAACTGCTATTGGAATTTTAGGATTTATTGTTTGGGCTCATCATATATTTACTGTAGGAATGGATGTTGATAGGCGTGCTTATTTTACTACTGCAACTATAATCATTGCTGTTCCTACGGGCATTAAAGTGTTTAGCTGGTTAGCTACTATGTTTAGGAGATG---GTCTGTTTGAACAGTTTCTAAGATATGGAGTTTGGGTTTTGTTTTCCTTTTTACTCTAGGCGGGCTTACTGGTGTAGTTTTAGCTAATTCTTCTTTAGATATTGTTCTTCTCGTGCACGGTCAAGACCTGCTGGATGAGGCTGCCCACCTTCCGGGAGATCGGGGACAGCTTGAAGGACAGATTCGACGGGGCTTCGAGGGTGATGCTGAGCAACGCGGGGAGCATGAGGGGGCTGAACTCCGGCCGGAAGAAGCGGAACAAGTACAACCTGCAGCTGAAGCCGTACGACCCGGAGCACAAGCCCCCGGGGACGAAGGACCTGGTGTACCTGGACCCCTCGCCGGACTTTTGCGAGAGGAACCCCAAGCTGGGGATCCAGGGGACCCACGGGCGGCAGTGCAACGACAGCAGCATAGGCGTCGACGGTTGCGACCTCATGTGCTGCGGGCGGGGGTACAAGACTCAAGAAATGGTTGTGACAGAGAGGTGCAGAAGAATTAAAAGATTTGCTGGAAAAGGAAGATTTAACTTTAAAATCACAGTCAAAACAACCAGCTGCAAAAATAAATAGAGCTCAGATTTTAGAAGAACAAGAGAGAAGAAATGCAGCTGCCATGGGGAAAAAGAAAGAATCAGTTACACACATAAATAAACCATTAGAGGAAAACATAAACAGGCTGCAAGTGGATGGATATGAGGCTAGATCAGTCACTGAAGCTATTTCAATTTTGAGCACTAAAGAAGAGGAAACTGACAAACATCCTGAAAAGAGGTTGAAGGCTGCTTATGCAGCTTTTGAAGCAGCTAATTTACCTAGGATAAAGGCAGAGAATCCAACATTAAGACTGTCACAGTTAAAACAAATTTTAAATAAGGATTTTCCTTAGATGGTACGTACAGTTACTTGGATAACTGTGGCAATTCTAGAGCTAATACATGCAAACCGAGTTCCGACCGCTCAGCAGGCGGAAGGAATGCTTTTATTAGATCAAAACCAATCGGACTCCTCCGCGGGTCCGTCACGCCTTGGTGACTCTGAATAACTTCGGGCTGATCGCACGGTCCCGAACCGGCGACGCATCTTTCAAATGTCTGACTTATCAACTTTCGATGGTAGGTTCTGCGCCTACCATGGTCGTAACGGGTAACGGGGAATCAGGGTTCGATTCCGGAGAGGGAGCCTGAGAAACGGCTACCACATCCAAGGAAGGCAGCAGGCGCGCAAATTACCCACTCCCGGCACGGGGAGGTAGTGACGAAAAATAACGATGCAGAACTCTTTCCGAGGCTCTGCAATCGGAATGAGCACACTCTAAATCATTTAACGAGTATCCATTGGAGG
>Brueelia_ex_Ploceus_melanogaster
TGAGGTTTATATTTTAATTTTGCCTGGGTTTGGTCTTATTTCTCATATGGTTTCGGAGCA---AGGTAAGAAAGAGGTGTTTGGTTCTTTAGGAATAATTTATGCAATAACTGCTATTGGGGTTCTGGGATTTATTGTTTGGGCTCATCATATGTTTACGGTAGGAATGGATGTAGATAGTCGTGCTTATTTTACTACTGCAACTATGATTATTGCTGTACCTACTGGTATTAAGGTGTTTAGTTGATTGGCTACTATGTTCAGGAGATG---GTCCGTTTGAACAATTTCTAAAATATGGAGATTGGGCTTTGTTTTTTTATTTACTTTAGGTGGTCTTACTGGTGTAGTTTTAGCTAATTCTTCTTTGGATATTGTTCTTCTCGTGCACGGTCAAGACCTGCTGGATGAGGCTGCCCACCTTCCGAGAGATCGGGGACAGCTTGAAGGACAGATTCGACGGGGCTTCGAGGGTGATGCTGAGCAACGCGGGGAGCATGAGGGGGCTGAACTCCGGCCGGAAGAAGCGGAACAAGTACAACCTGCAGTTGAAGCCGTACGACCCCGAGCACAAGCCCCCAGGGACGAAGGACCTGGTGTACCTGGACCCCTCGCCGGACTTTTGCGAGAGGAACCCCAAGCTGGGGATCCAGGGGACTCACGGGCGGCAGTGCAACGACAGCAGCATAGGCGTCGACGGATGCGACCTCATGTGCTGCGGGCGGGGGTACAAGACTCAAGAAATGGTTGTGACGGAGAGGTGCAGAAGAATTAAAAGATTTGCTAGAAAAGGAAGATTTAACTTTAAAATCACAGTCAAAACAACCAGCTGCAAAAATAAATAGAGCTCAGATTTTAGAAGAACAAGAGAGAAGAAATGCAGCTGCCATGGGGAAAAAGAAAGAATCAGTTACACATATAAATAAACCATTAGAGGAAAACATAAACAGGTTGCAAGTGGATGGATATGAGGCTAGATCAATCACTGCAGCTATCTCAATTTTGAGCACTAAAGAAGAGGAAACTGATAAACATCCTGAAAAGAGGATGAAGGCTGCTTATGCAGCTTTTGAAGCAGCTAATTTACCTAGGATAAAAGCAGAGAATCCAACATTAAGACTGTCTCAGTTAAAACAAATTTTAAATAAGGATTTTCCTTAGATGGTACGTACAGTTACTTGGATAACTGTGGCAATTCTAGAGCTAATACATGCAAACCGAGTTCCGACCGCTTAGCAGGCGGAAGGAATGCTTTTATTAGATCAAAACCAATCGGACTCCTCCGCGGGTCCGTCACGCCTTGGTGACTCTGAATAACTTCGGGCTGATCGCACGGTCCCGAACCGGCGACGCATCTTTCAAATGTCTGACTTATCAACTTTCGATGGTAGGTTCTGCGCCTACCATGGTCGTAACGGGTAACGGGGAATTAGGGTTCGATTCCGGAGAGGGAGCCTGAGAAACGGCTACCACATCCAAGGAAGGCAGCAGGCGCGCAAATTACCCACTCCCGGCACGGGGAGGTAGTGACGAAAAATAACGATGCAGAACTCTTTCCGAGGCTCTGCAATCGGAATGAGCACACTCTAAATCATTTAACGAGTATCCATTGGAGG
>Brueelia_ex_Cinnyris_reichenowi
TGAAGTTTATATTTTAATTTTGCCTGGATTTGGCTTGATTTCGCATATGGTTTCGGAACA---AGGTAAGAAGGAGGTTTTTGGTTCTTTAGGAATGATTTATGCTATAACTGCTATTGGAATTTTGGGATTTATTGTTTGAGCTCATCATATGTTTACTGTAGGGATGGATGTAGATAGGCGTGCTTATTTCACTACTGCAACAATAATTATTGCTGTTCCTACTGGCATTAAGGTATTTAGTTGATTAGCTACAATGTTTAGTAGATG---ATCGGTCTGAACAGTTTCTAAAATATGAAGATTAGGCTTTGTTTTTCTTTTTACTGTGGGTGGATTGACTGGTGTGGTTTTAGCCAATTCGTCTTTGGATATTGTTCTTCTCGTGCACGGTCAAGACCTGCTGGATGAGGCTGCCCACCTTCCGGGAGATCGGGGACAGCTTGAAGGACAGATTCGACGGGGCTTCGAGGGTGATGCTGAGCAATGCGGGGAGCATGAGGGGGCTGAACTCTGGCCGGAAGAAGCGGAACAAGTACAACCTGCAGCTGAAGCCGTACGACCCCGAGCACAAGCCTCCGGGGACGAAGGACCTGGTGTACTTGGATCCCTCGCCGGACTTTTGCGAGAGGAACCCCAAGCTGGGGATCCAGGGGACCCACGGGCGGCAGTGCAACGACAGCAGCATAGGCGTCGACGGATGCGACCTCATGTGCTGCGGGCGGGGGTACAAGACCCAAGAAATGGTTGTGACGGAGAGGTGCAGAAGAATTAAAAGATTTGCTAGAAAAGGAAGATTTAACTTTAAAATCACAGTCAAAACAACCAGCTGCAAAAATAAATAGAGCTCAGATTTTAGAAGAACAAGAGAGAAGAAATGCAGCTGCCATGGGGAAAAAGAAAGAATCAATTACACACATAAATAAACCATTAGAGGAAAACATAAACAGGTTGCAAGTGGATGGATATGAGGCTAGATCAATCACTGAAGCTATTTCAATTTTGAGCACTAAAGAAGAGGAAACTGACAAACATCCTGAAAAGAGGATGAAGGCTGCTTACGCAGCTTTTGAAGAAGCTAATTTACCTAGGATAAAAGCAGAGAATCCAACATTAAGACTGTCTCAGTTAAAACAAATTTTAAATAAGGATTTTCCTTAGATGGTACGTACAGTTACTTGGATAACTGTGGCAATTCTAGAGCTAATACATGCAAACCGAGTTCCGACCGCTTAGCAGGCGGAAGGAATGCTTTTATTAGATCAAAACCAATCGGACTCCTCCGCGGGTCCGTCACGCCTTGGTGACTCTGAATAACTTCGGGCTGATCGCACGGTCCCGAACCGGCGACGCATCTTTCAAATGTCTGACTTATCAACTTTCGATGGTAGGTTCTGCGCCTACCATGGTCGTAACGGGTAACGGGGAATTAGGGTTCGATTCCGGAGAGGGAGCCTGAGAAACGGCTACCACATCCAAGGAAGGCAGCAGGCGCGCAAATTACCCACTCCCGGCACGGGGAGGTAGTGACGAAAAATAACGATGCAGAACTCTTTCCGAGGCTCTGCAATCGGAATGAGCACACTCTAAATCATTTAACGAGTATCCATTGGAGG
>Brueelia_ex_Cossypha_isabellae
TGAAGTTTATATTTTAATTTTGCCTGGATTTGGCTTGATTTCGCATATGGTTTCGGAACA---AGGTAAGAAGGAGGTTTTTGGTTCTTTAGGAATGATTTATGCTATAACTGCTATTGGAATTTTGGGATTTATTGTTTGAGCTCATCATATGTTTACTGTAGGGATGGATGTAGATAGGCGTGCTTATTTCACTACTGCAACAATAATTATTGCTGTTCCTACTGGCATTAAGGTATTTAGTTGATTAGCTACAATGTTTAGTAGATG---ATCGGTCTGAACAGTTTCTAAAATATGAAGATTAGGCTTTGTTTTTCTTTTTACTGTGGGTGGATTGACTGGTGTGGTTTTAGCCAATTCGTCTTTGGATATTGTTCTTCTCGTGCACGGTCAAGACCTGCTGGATGAGGCTGCCCACCTTCCGGGAGATCGGGGACAGCTTGAAGGACAGATTCGACGGGGCTTCGAGGGTGATGCTGAGCAATGCGGGGAGCATGAGGGGGCTGAACTCTGGCCGGAAGAAGCGGAACAAGTACAACCTGCAGCTGAAGCCGTACGACCCCGAGCACAAGCCTCCGGGGACGAAGGACCTGGTGTACTTGGATCCCTCGCCGGACTTTTGCGAGAGGAACCCCAAGCTGGGGATCCAGGGGACCCACGGGCGGCAGTGCAACGACAGCAGCATAGGCGTCGACGGATGCGACCTCATGTGCTGCGGGCGGGGGTACAAGACCCAAGAAATGGTTGTGACGGAGAGGTGCAGAAGAATTAAAAGATTTGCTAGAAAAGGAAGATTTAACTTTAAAATCACAGTCAAAACAACCAGCTGCAAAAATAAATAGAGCTCAGATTTTAGAAGAACAAGAGAGAAGAAATGCAGCTGCCATGGGGAAAAAGAAAGAATCAATTACACACATAAATAAACCATTAGAGGAAAACATAAACAGGTTGCAAGTGGATGGATATGAGGCTAGATCAATCACTGAAGCTATTTCAATTTTGAGCACTAAAGAAGAGGAAACTGACAAACATCCTGAAAAGAGGATGAAGGCTGCTTACGCAGCTTTTGAAGAAGCTAATTTACCTAGGATAAAAGCAGAGAATCCAACATTAAGACTGTCTCAGTTAAAACAAATTTTAAATAAGGATTTTCCTTAGATGGTACGTACAGTTACTTGGATAACTGTGGCAATTCTAGAGCTAATACATGCAAACCGAGTTCCGACCGCTTAGCAGGCGGAAGGAATGCTTTTATTAGATCAAAACCAATCGGACTCCTCCGCGGGTCCGTCACGCCTTGGTGACTCTGAATAACTTCGGGCTGATCGCACGGTCCCGAACCGGCGACGCATCTTTCAAATGTCTGACTTATCAACTTTCGATGGTAGGTTCTGCGCCTACCATGGTCGTAACGGGTAACGGGGAATTAGGGTTCGATTCCGGAGAGGGAGCCTGAGAAACGGCTACCACATCCAAGGAAGGCAGCAGGCGCGCAAATTACCCACTCCCGGCACGGGGAGGTAGTGACGAAAAATAACGATGCAGAACTCTTTCCGAGGCTCTGCAATCGGAATGAGCACACTCTAAATCATTTAACGAGTATCCATTGGAGG
>Sturnidoecus_ex_Euplectes_capensis
AGAAGTTTATATTTTAATTTTACCAGGTTTTGGATTAATTTCTCATATAATTTCTGAGCA---AGGCAAAAAGGAGGTTTTTGGTTCTTTAGGGATGATTTATGCTATAACAGCAATTGGGATTTTAGGATTTATCGTTTGAGCTCACCATATATTTACAGTTGGTATAGACGTTGATAGACGGGCTTATTTCACCACTGCAACTATGATTATTGCTGTTCCTACTGGGATTAAAGTTTTTAGTTGATTGGCTACAATATTTAGCAGATG---GTCCCTTTGAACAGTCTCTAAAATGTGAAGATTAGGATTTGTATTTCTTTTTACTCTAGGTGGATTGACCGGAGTGGTATTGGCAAATTCTTCTCTCGACATTGTTTTAGTCCTGCACGGTGAAAACTTGCTGGATGAGGCTTCCGACCTTCCGGGAAATCGGGGACAGTTTGAAGGACAGGTTCGACGGGGCCTCGCGAGTGATGCTGAGCAACGCCGGGAGCATGCGGGGGCTGAACTCCGGACGGAAGAAGCGGAACAAGTACAACCTCCAGCTGAAGCCCTACGACCCGGACCACAAGCCCCCGGGCACGAAGGACCTCGTGTACCTGGACCCGTCCCCGGACTTCTGCGAGAGGAACCCCAAGCTGGGGATCCAGGGGACCCACGGGCGGCAGTGCAACGACAGCAGCATAGGCGTGGACGGGTGCGACCTCATGTGCTGCGGAAGAGGGTACAAGACGCAAGAAATGGTTGTGACGGAGAGGTGCAGGAGAATTGAAAAATTTGTTAGAAAAGGAGGACTTGAGCTTGAAATCACAGTCAAAACAACCAGCTGCTAAAATACATAGAGCTCAAATTTTAGAAGAACAAGAAAAAAGAAATGCAGCTGCTACTGGGAAAAAGAAAGAATTGGTTACAAACATAAACAAACCACTTGAGGAAAACATAAATAGGTTGCAAGTAGATGGGTATGAGGCTAGATCAATTACTGAAGCTATTTCAATACTGAGCACTAAGGAAGAGGTAGTTGATAGACATCCTGAAAAAAGAATGAAGGCTGCTTATGCTGCCTTTGAAGCTGTTAATTTGCCTAGGATAAAAGCAGAGAACCCAACATTAAGATTGTCTCAATTAAAACAAATTTTAAATAAAGATTTTCCTTAGATGGTACGTACAGTTACTTGGATAACTGTGGCAATTCTAGAGCTAATACATGCAAACCGGGTTCCGACCGCCGAGGAGGCGGAAGGAATGCTTTTATTAGATCAAAACCAATCGGACTCCTCCGCGGGTCCGTCACGTCCTGGCGACTCTGAATAACTTTGGGCTGATCGCACGGTCCCGAACCGGCGACGCATCTTTCAAATGTCTGACTTATCAACTTTCGATGGTAGGTTCTGCGCCTACCATGGTCGTAACGGGTAACGGGGAATCAGGGTTCGATTCCGGAGAGGGAGCCTGAGAAACGGCTACCACATCCAAGGAAGGCAGCAGGCGCGCAAATTACCCACTCCCGGCACGGGGAGGTAGTGACGAAAAATAACGATGCAGAACTCTTTCCGAGGCTCTGCAATCGGAATGAGAACACTCTAAATCATTTAACGAGTATCCATTGGAGG
>Sturnidoecus_ex_Turdus_pelios
GGAAGTTTATATTTTAATTTTACCAGGTTTTGGTTTGATTTCTCATATAATTTCTGAACA---GGGGAAAAAAGAGGTTTTCGGTTCTTTAGGAATGATTTATGCTATAACGGCTATTGGAATTTTAGGATTTATTGTTTGAGCTCATCACATATTTACTGTTGGAATGGATGTGGACAGACGTGCTTATTTCACTACAGCAACCATAATTATTGCCGTCCCCACAGGTATTAAAGTTTTTAGATGATTAGCTACTATATTTAGAAGATG---ATCCATATGAACAGTTTCTAAAATATGAAGGTTGGGGTTTGTATTTTTGTTTACTTTAGGGGGATTAACTGGAGTAGTTTTGGCAAATTCCTCGCTAGATATTGTTTTGGTCCTGCACGGTGAAAACATGCTGGATGAGGCTTCCGACCTTCCGGGAGATTGGGGACAGTCTGAAGGACAGATTCGACGGGGCTTCGCGAGTGATGCTGAGCAACGCGGGCAGCATGCGGGGGCTGAACTCCGGACGGAAGAAGCGGAACAAGTACAACCTCCAGCTGAAGCCGTACGACCCGGACCACAAGCCCCCGGGGACGAAGGACCTGGTGTACCTGGACCCGTCCCCGGACTTCTGCGAGAGGAACCCCAAGCTGGGGATCCAGGGGACCCACGGGCGGCAGTGCAACGACAGCAGCATAGGCGTAGACGGGTGCGACCTCATGTGCTGCGGAAGAGGGTACAAGACTCAAGAAATGGTTGTGACGGAGCGGTGCAGAAGAATTAAAAAATTTGTTAGAAAAGGAAGACTTGAGCTTGAAATCACAGTCAAAACAACCAGCTGCTAAAATAAATAGAGCTCAAATTTTGGAAGAACAAGAAAAAAGAAATGCAGCTGCCACTGGCAAAAAGAAAGAATTAGTTACACACATAAACAAACCACTTGAGGAAAACATAAATAGGTTGCAAGTAGATGGGTATGAGGCTAGATCAATTACTGAAGCCATTTCAATATTAAGCACTAAGGAAGAAGAAGTTGATAGACATCCTGAAAAAAGAATGAAAGCTGCTTATGCTGCTTTTGAAGCTGTTAATTTGCCTAGGATAAAAGCTGAGAACCCAACATTAAGATTGTCTCAGTTAAAGCAAATTTTAAATAAAGATTTTCCTTAGATGGTACGTACAGTTACTTGGATAACTGTGGCAATTCTAGAGCTAATACATGCAAACCGGGTTCCGACCGCCGAGGAGGCGGAAGGAATGCTTTTATTAGATCAAAACCAATCGGACTCCTCCGCGGGTCCGTCACGTCCTGGCGACTCTGAATAACTTTGGGCTGATCGCACGGTCCCGAACCGGCGACGCATCTTTCAAATGTCTGACTTATCAACTTTCGATGGTAGGTTCTGCGCCTACCATGGTCGTAACGGGTAACGGGGAATCAGGGTTCGATTCCGGAGAGGGAGCCTGAGAAACGGCTACCACATCCAAGGAAGGCAGCAGGCGCGCAAATTACCCACTCCCGGCACGGGGAGGTAGTGACGAAAAATAACGATGCAGAACTCTTTCCGAGGCTCTGCAATCGGAATGAGAACACTCTAAATCATTTAACGAGTATCCATTGGAGG
>Guimaraesiella_ex_Arizelocichla_tephrolaema
CGAGGTTTATATTTTAATTTTACCTGGATTTGGTTTAATTTCTCATATAATTTCTGAACA---GGGTAAAAAAGAAGTCTTTGGATCTTTAGGAATAATTTATGCTATAACTGCAATTGGAATCCTAGGGTTTATTGTATGAGCTCATCATATGTTTACGGTGGGTATGGACGTTGATAGACGTGCTTATTTTACTACGGCAACTATAATTATTGCTGTCCCAACAGGGATCAAAGTTTTTAGATGACTAGCCACAATGTATAGAAGAGGAATGTCTACGTGAACTGTGTCTAAATTTTGAAGATTAGGATTTGTTTTCTTATTTACTTTAGGGGGCTTAACTGGAGTAGTATTAGCTAACTCTTCATTAGATATTGTTTTAATCCTGCACGGTGAAAACATGCTGGATGAGGCTGCCGACCTTCCGGGAGATCGGCGACAGTTTGAAGGACAGATTCGACGGGGCTTCGAGGGTGATGCTGAGCAACGCGGGCAGCATGAGAGGGCTCAACTCCGGACGGAAGAAGCGGAACAAGTACAATCTGCAGCTGAAGCCGTACGACCCGGACCACAAGCCCCCGGGGACGAAGGACCTGGTGTACCTGGACCCGTCCCCGGACTTCTGCGAGAGGAACCCGAAGCTGGGGATCCAGGGAACCCACGGGCGGCAGTGCAACGACAGCAGCATAGGCGTCGATGGATGCGACCTGATGTGCTGCGGAAGGGGATACAAGACTCAAGAAATGGTTGTGACGGAGAGGTGCAGGAGAATTAAAAAGTTTGTTAGAAAAGGAAGATTTGAGCTTGAAATCACAGTCAAAACAACCAGCTGCTAAAATAAATAGAGCTCAGATTTTAGAAGAACAAGAAAAAAGAAATGCAGCTGCAACTGGGAAAAAGAAAGAAACAGTTACACATATAAACAAACCATTGGAGGAAAACATAAATAGGTTGCAAGTAGATGGGTATGAGGCTAGATCAATTACTGAAGCTCTTTCAATATTGAGCACTAAGGATGAGGAAGGTGACAGACATCCTGAAAAAAGAATGAAGGCTGCATATGCTGCTTTTGAAACTGCTAATTTACCTAGGATAAAAGCTGAAAACCCAACATTAAGATTGTCTCAACTAAAACAAATTTTAAATAAGGATTTTCCTTAGATGGTACGTACAGTTACTTGGATAACTGTGGCAATTCTAGAGCTAATACATGCAAACCGGGTTCCGACCGCCGAGGAGGCGGAAGGAATGCTTTTATTAGATCAAAACCAATCGGACTCCTCCGCGGGTCCGTCACGTCCTGGCGACTCTGAATAACTTTGGGCTGATCGCACGGTCCCGAACCGGCGACGCATCTTTCAAATGTCTGACTTATCAACTTTCGATGGTAGGTTCTGCGCCTACCATGGTCGTAACGGGTAACGGGGAATCAGGGTTCGATTCCGGAGAGGGAGCCTGAGAAACGGCTACCACATCCAAGGAAGGCAGCAGGCGCGCAAATTACCCACTCCCGGCACGGGGAGGTAGTGACGAAAAATAACGATGCAGAACTCTTTCCGAGGCTCTGCAATCGGAATGAGAACACTCTAAATCATTTAACGAGTATCCATTGGAGG
>Guimaraesiella_ex_Arizelocichla_montana
CGAGGTTTATATTTTAATTTTACCTGGATTTGGTTTAATTTCTCATATAATTTCTGAACA---GGGTAAAAAAGAAGTCTTTGGATCTTTAGGAATAATTTATGCTATAACTGCAATTGGAATCCTAGGGTTTATTGTATGAGCTCATCATATGTTTACGGTGGGTATAGACGTTGATAGACGTGCTTATTTTACTACGGCAACTATAATTATTGCTGTCCCAACAGGGATCAAAGTTTTTAGATGACTAGCCACAATATATAGAAGAGGAATGTCTACGTGAACTGTGTCTAAATTTTGAAGATTAGGATTTGTTTTCTTATTTACTTTAGGGGGCTTAACTGGAGTTGTATTAGCTAACTCTTCATTAGATATTGTTTTAATCCTGCACGGTGAAAACATGCTGGATGAGGCTGCCGACCTTCCGGGAGATCGGCGACAGTTTGAAGGACAGATTCGACGGGGCTTCGAGGGTGATGCTGAGCAACGCGGGAAGCATGAGAGGGCTCAACTCCGGACGGAAGAAGCGGAACAAGTACAATCTGCAGCTGAAGCCGTACGACCCGGACCACAAGCCCCCGGGGACGAAGGACCTGGTGTACCTGGACCCGTCCCCGGACTTCTGCGAGAGGAACCCGAAGCTGGGGATCCAGGGAACCCACGGGCGGCAGTGCAACGACAGCAGCATAGGCGTCGATGGATGCGACCTGATGTGCTGCGGAAGGGGATACAAGACTCAAGAAATGGTTGTGACGGAGAGGTGCAGGAGAATTAAAAAGTTTGTTAGAAAAGGAAGATTTGAGCTTGAAATCACAGTCAAAACAACCAGCTGCTAAAATAAATAGAGCTCAGATTTTAGAAGAACAAGAAAAAAGAAATGCAGCTGCAACTGGGAAAAAGAAAGAAACAGTTACACATATAAACAAACCATTGGAGGAAAACATAAATAGGTTGCAAGTAGATGGGTATGAGGCTAGATCAATTACTGAAGCTCTTTCAATATTGAGCACTAAGGATGAGGAAGGTGACAGACATCCTGAAAAAAGAATGAAGGCTGCATATGCTGCTTTTGAAACTGCTAATTTACCTAGGATAAAAGCTGAAAACCCAACATTAAGATTGTCTCAACTAAAACAAATTTTAAATAAGGATTTTCCTTAGATGGTACGTACAGTTACTTGGATAACTGTGGCAATTCTAGAGCTAATACATGCAAACCGGGTTCCGACCGCCGAGGAGGCGGAAGGAATGCTTTTATTAGATCAAAACCAATCGGACTCCTCCGCGGGTCCGTCACGTCCTGGCGACTCTGAATAACTTTGGGCTGATCGCACGGTCCCGAACCGGCGACGCATCTTTCAAATGTCTGACTTATCAACTTTCGATGGTAGGTTCTGCGCCTACCATGGTCGTAACGGGTAACGGGGAATCAGGGTTCGATTCCGGAGAGGGAGCCTGAGAAACGGCTACCACATCCAAGGAAGGCAGCAGGCGCGCAAATTACCCACTCCCGGCACGGGGAGGTAGTGACGAAAAATAACGATGCAGAACTCTTTCCGAGGCTCTGCAATCGGAATGAGAACACTCTAAATCATTTAACGAGTATCCATTGGAGG
>Guimaraesiella_ex_Kakamega_poliothorax
TGAGGTTTATATTTTAATTTTACCTGGATTTGGTTTAATTTCTCATATAATTTCTGAGCA---GGGTAAGAAAGAGGTCTTTGGGTCTCTGGGTATAATTTATGCTATAACTGCAATTGGAATTCTAGGCTTCATTGTGTGAGCACATCATATATTTACGGTGGGCATAGACGTAGACAGACGTGCTTATTTTACTACGGCAACTATAATCATTGCTGTTCCTACAGGAATCAAGGTTTTCAGGTGATTAGCTACAATGTATAGGAGAGGGACGTCTGCGTGGACTGTATCTAAATTTTGAAGATTGGGATTTGTCTTCTTATTTACTTTGGGGGGCTTAACTGGGGTTGTATTAGCTAATTCTTCATTAGATATTGTTTTGGTCCTGCACGGTGAAAACGTGCTGGATGAGGCTGCCGACCTTCCGGGAGATTGGAGACAGTTTGAAGGACAGATTCGACGGGGCTTCGAGGGTGATGCTGAGCAACGCGGGAAGCATGAGAGGGCTGAACTCCGGACGGAAGAAACGGAACAAGTACAATCTGCAGCTGAAGCCGTACGACCCGGACCACAAGCCCCCGGGGACGAAGGACCTGGTGTACCTGGACCCGTCCCCGGATTTCTGCGAGAGGAACCCGAAGCTGGGGATCCAGGGAACCCACGGGCGGCAGTGCAACGACAGCAGCATAGGCGTCGATGGATGCGACTTGATGTGCTGCGGAAGGGGATACAAGACTCAAGAAATGGTTGTGACGGAGAGGTGCAGGAGAATTAAAAAGTTTGTTAGAAAAGGAAGATTTGAGCTTGAAATCACAGTCAAAACAACCAGCTGCTAAAATAAATAGAGCTCAGATTTTAGAAGAACAAGAAAAAAGAAATGCAGCTGCAACTGGGAAAAAGAAAGAAACAGTTACACATATAAACAAACCATTGGAGGAAAACATAAATAGGTTGCAAGTAGATGGGTATGAGGCTAGATCAATTACTGAAGCTCTTTCAATATTGAGCACTAAGGATGAGGAAGGTGACAGACATCCTGAAAAAAGAATGAAGGCTGCATATGCTGCTTTTGAAACTGCTAATTTACCTAGGATAAAAGCTGAAAACCCAACATTAAGATTGTCTCAATTAAAACAAATTTTAAATAAGGATTTTCCTTAGATGGTACGTACAGTTACTTGGATAACTGTGGCAATTCTAGAGCTAATACATGCAAACCGGGTTCCGACCGCCGAGGAGGCGGAAGGAATGCTTTTATTAGATCAAAACCAATCGGACTCCTCCGCGGGTCCGTCACGTCCTGGCGACTCTGAATAACTTTGGGCTGATCGCACGGTCCCGAACCGGCGACGCATCTTTCAAATGTCTGACTTATCAACTTTCGATGGTAGGTTCTGCGCCTACCATGGTCGTAACGGGTAACGGGGAATCAGGGTTCGATTCCGGAGAGGGAGCCTGAGAAACGGCTACCACATCCAAGGAAGGCAGCAGGCGCGCAAATTACCCACTCCCGGCACGGGGAGGTAGTGACGAAAAATAACGATGCAGAACTCTTTCCGAGGCTCTGCAATCGGAATGAGAACACTCTAAATCATTTAACGAGTATCCATTGGAGG
>Guimaraesiella_ex_Cisticola_chubbi
TGAAGTTTATATTCTAATTTTACCTGGATTTGGTTTAGTTTCTCATATGATTTCCGAGCA---GGGTAAGAAAGAAGTTTTCGGGTCCTTGGGAATAATCTATGCTATAACTGCAATTGGAATCCTAGGATTCATTGTATGAGCTCACCACATATTTACAGTAGGAATGGATGTTGATAGTCGTGCGTATTTTACCACAGCAACTATGATTATTGCTGTCCCGACGGGGATTAAAGTGTTTAGGTGATTGGCCACGCTATATAGGAGTGGGTCATCTGTGTGAACCATTTCGAAGTTTTGGAGATTGGGATTCGTTTTTTTATTTACTTTGGGGGGTCTTACTGGGGTTGTGTTGGCTAATTCTTCATTGGATATTGTTTTGATCCTGCACGGTGAAAACATGCTGGATGAGGCTGCCGACCTTCCGGGAGATCGGAGACAGTTTGAAGGACAGATTCGACGGGGCTTCGAGGGTGATGCTGAGCAACGCGGGAAGCATGAGAGGGCTGAACTCCGGACGGAAGAAACGGAACAAGTACAATCTGCAGCTGAAGCCGTACGACCCGGACCACAAGCCCCCGGGGACGAAGGACCTGGTGTACCTGGACCCGTCCCCGGATTTCTGCGAGAGGAACCCGAAGCTGGGGATCCAGGGAACCCACGGGCGGCAGTGCAACGACAGCAGCATAGGCGTCGATGGATGCGACTTGATGTGCTGCGGAAGGGGATACAAGACTCAAGAAATGGTTGTGACGGAGAGGTGCAGGAGAATTAAAAAGTTTGTTAGAAAAGGAAGATTTGAGCTTGAAATCACAGTCAAAACAACCAGCTGCTAAAATAAATAGAGCTCAGATTTTAGAAGAACAAGAAAAAAGAAATGCAGCTGCAACTGGGAAAAAGAAAGAAACAGTTACACATATAAACAAACCATTGGAGGAAAACGTAAATAGGTTGCAAGTAGATGGGTATGAGGCTAGATCAATTACTGAAGCTCTTTCAATATTGAGCACTAAGGATGAGGAAGGTGACAGACATCCTGAAAAAAGAATGAAGGCTGCATATGCTGCTTTTGAAACTGCTAATTTACCTAGGATAAAAGCTGAAAACCCAACATTAAGATTGTCTCAATTAAAACAAATTTTAAATAAGGATTTTCCTTAGATGGTACGTACAGTTACTTGGATAACTGTGGCAATTCTAGAGCTAATACATGCAAACCGGGTTCCGACCGCCGAGGAGGCGGAAGGAATGCTTTTATTAGATCAAAACCAATCGGACTCCTCCGCGGGTCCGTCACGTCCTGGCGACTCTGAATAACTTTGGGCTGATCGCACGGTCCCGAACCGGCGACGCATCTTTCAAATGTCTGACTTATCAACTTTCGATGGTAGGTTCTGCGCCTACCATGGTCGTAACGGGTAACGGGGAATCAGGGTTCGATTCCGGAGAGGGAGCCTGAGAAACGGCTACCACATCCAAGGAAGGCAGCAGGCGCGCAAATTACCCACTCCCGGCACGGGGAGGTAGTGACGAAAAATAACGATGCAGAACTCTTTCCGAGGCTCTGCAATCGGAATGAGAACACTCTAAATCATTTAACGAGTATCCATTGGAGG
>Guimaraesiella_ex_Laniarius_atroflavus
TGAAGTTTATATTCTAATTTTACCTGGATTTGGTTTAGTTTCTCATATAATTTCCGAGCA---GGGTAAGAAAGAAGTTTTCGGGTCCTTGGGAATAATCTATGCTATAACTGCAATTGGAATCCTAGGATTCATTGTATGAGCTCACCATATATTTACAGTAGGAATGGATGTTGATAGTCGTGCGTATTTTACCACAGCAACAATGATTATTGCTGTTCCGACGGGGATTAAAGTGTTTAGGTGATTGGCTACACTGTATAGAAGTGGGACATCTGTGTGAACCATTTCGAAGTTTTGGAGATTGGGATTCGTTTTTTTATTTACTTTGGGGGGTCTTACTGGGGTTGTGTTGGCTAATTCTTCATTGGATATTGTTTTGATCCTGCACGGTGAAAACATGCTGGATGAGGCTGCCGACCTTCCGGGAGATCGGAGACAGTTTGAAGGACAGATTCGACGGGGCCTCGAGGGTGATGCTGAGCAACGCGGGAAGCATGAGAGGGCTGAACTCCGGACGGAAGAAACGGAACAAGTACAATCTGCAGCTGAAGCCGTACGACCCGGACCACAAGCCCCCGGGGACGAAGGACCTGGTGTACCTGGACCCGTCCCCGGACTTCTGCGAGAGGAACCCGAAGCTGGGGATTCAGGGAACCCACGGGCGGCAGTGCAACGACAGCAGCATAGGCGTCGATGGATGCGACTTGATGTGCTGCGGAAGGGGATACAAGACTCAAGAAATGGTTGTGACGGAGAGGTGCAGGAGAATTAAAAAGTTTGTTAGAAAAGGAAGATTTGAGCTTGAAATCACAGTCAAAACAACCAGCTGCTAAAATAAATAGAGCTCAGATTTTAGAAGAACAAGAAAAAAGAAATGCAGCTGCAACTGGGAAAAAGAAAGAAACAGTTACACATATAAACAAACCATTGGAGGAAAACGTAAATAGGTTGCAAGTAGATGGGTATGAGGCTAGATCAATTACTGAAGCTCTTTCAATATTGAGCACTAAGGATGAGGAAGGTGACAGACATCCTGAAAAAAGAATGAAGGCTGCATATGCTGCTTTTGAAACTGCTAATTTACCTAGGATAAAAGCTGAAAACCCAACATTAAGATTGTCTCAATTAAAACAAATTTTAAATAAGGATTTTCCTTAGATGGTACGTACAGTTACTTGGATAACTGTGGCAATTCTAGAGCTAATACATGCAAACCGGGTTCCGACCGCCGAGGAGGCGGAAGGAATGCTTTTATTAGATCAAAACCAATCGGACTCCTCCGCGGGTCCGTCACGTCCTGGCGACTCTGAATAACTTTGGGCTGATCGCACGGTCCCGAACCGGCGACGCATCTTTCAAATGTCTGACTTATCAACTTTCGATGGTAGGTTCTGCGCCTACCATGGTCGTAACGGGTAACGGGGAATCAGGGTTCGATTCCGGAGAGGGAGCCTGAGAAACGGCTACCACATCCAAGGAAGGCAGCAGGCGCGCAAATTACCCACTCCCGGCACGGGGAGGTAGTGACGAAAAATAACGATGCAGAACTCTTTCCGAGGCTCTGCAATCGGAATGAGAACACTCTAAATCATTTAACGAGTATCCATTGGAGG
>Guimaraesiella_ex_Bradypterus_bangwaensis
CGAAGTGTATATTTTAATTTTACCTGGGTTTGGTTTAATTTCTCACATAATTTCTGAACA---GGGTAAAAAAGAGGTTTTCGGTTCTTTAGGAATGATTTATGCTATAACTGCTATTGGGATTTTAGGTTTTATTGTATGAGCACATCATATGTTTACGGTAGGAATGGATGTTGATAGACGTGCTTATTTTACTACGGCGACAATGATTATTGCTGTTCCAACAGGGATTAAAGTTTTTAGATGATTGGCTACAATGTTTAGGAGAGGAACATCTTCGTGAACTGTCTCAAAGTTTTGAAGATTGGGATTTGTATTTTTATTTACTCTTGGAGGTTTGACTGGAGTTGTGCTAGCCAATTCTTCATTGGATATTGTTTTAATCCTGCACGGTGAAAACATGCTGGATGAGGCTGCCGACCTTCCGGGAGATCGGAGACAGTTTGAAGGACAGATTCGACGGGGCTTCGAGGGTGATGCTGAGCAACGCGGGAAGCATGAGAGGGCTCAACTCCGGACGGAAGAAACGGAACAAGTACAATCTGCAGCTGAAGCCGTACGACCCGGACCACAAGCCCCCGGGGACGAAGGACCTGGTGTACCTGGACCCGTCCCCGGATTTCTGCGAGAGGAACCCGAAGCTGGGGATCCAAGGAACCCACGGGCGGCAGTGCAACGACAGCAGCATAGGCGTCGATGGATGCGACTTGATGTGCTGCGGAAGGGGATACAAGACTCAAGAAATGGTTGTGACGGAGAGGTGCAGGAGAATTAAAAAATTTGTTAGAAAAGGAAGATTTGAGCTTGAAATCACAGTCAAAACAACCAGCTGCTAAAATAAATAGAGCTCAGATTTTAGAAGAACAAGAAAAAAGAAATGCGGCTGCAACTGGGAAAAAGAAAGAAACAGTTACACATATAAACAAACCATTGGAGGAAAACATAAATAGGTTGCAAGTAGATGGGTATGAGGCTAGATCAATTACTGAAGCTCTTTCAATATTGAGCACTAAGGATGAGGAAGGTGACAGACATCCTGAAAAAAGAATGAAGGCTGCATATGCTGCTTTTGAAACTGCTAATTTGCCTAGGATAAAAGCTGAAAACCCAACATTAAGATTGTCTCAATTAAAACAAATTTTAAATAAGGATTTTCCTTAGATGGTACGTACAGTTACTTGGATAACTGTGGCAATTCTAGAGCTAATACATGCAAACCGGGTTCCGACCGCCGAGGAGGCGGAAGGAATGCTTTTATTAGATCAAAACCAATCGGGCTCCTCCGCGGGTCCGTCACGTCCTGGCGACTCTGAATAACTTTGGGCTGATCGCACGGTCCCGAACCGGCGACGCATCTTTCAAATGTCTGACTTATCAACTTTCGATGGTAGGTTCTGCGCCTACCATGGTCGTAACGGGTAACGGGGAATCAGGGTTCGATTCCGGAGAGGGAGCCTGAGAAACGGCTACCACATCCAAGGAAGGCAGCAGGCGCGCAAATTACCCACTCCCGGCACGGGGAGGTAGTGACGAAAAATAACGATGCAGAACTCTTTCCGAGGCTCTGCAATCGGAATGAGAACACTCTAAATCATTTAACGAGTATCCATTGGAGG
>Guimaraesiella_ex_Turdus_pelios
TGAAGTCTATATTTTAATTTTACCTGGGTTTGGTCTGATTTCTCATATGATTTCTGAGCA---GGGTAAAAAGGAAGTATTTGGCTCTTTGGGAATGATTTATGCAATGACTGCGATTGGGATTTTAGGATTCATTGTTTGAGCTCATCATATGTTTACGGTAGGAATGGATGTTGATAGTCGTGCTTATTTTACTACAGCAACGATGATTATTGCTGTCCCAACAGGAATTAAGGTTTTTAGGTGGCTGGCAACTATGTTTAGGAGAAGGAGGTTTGTTTGGACAGTTTCCAAGTTGTGAAGGTTAGGTTTTGTCTTTTTATTCACTCTAGGGGGTCTAACTGGAGTGGTATTAGCTAATTCCTCGTTGGATATTGTTCTTGTCCTGCACAGTGAAAACATGCTGGATGAGGCTGCCGACCTTCCGGGAGATCGGAGACAGCTTGAAGGACAGATTCGACGGGGCTTCGAGGGTGATGCTGAGCAACGCGGGAAGCATGAGAGGGCTCAACTCCGGTCGGAAGAAACGGAACAAGTACAATCTGCAGCTGAAGCCGTACGACCCGGACCACAAGCCCCCGGGGACGAAGGACCTGGTGTACCTGGACCCGTCCCCGGATTTCTGCGAGAGAAACCCGAAGCTGGGGATCCAGGGAACCCACGGGCGGCAGTGCAACGACAGCAGCATAGGCGTCGATGGATGCGACTTGATGTGCTGCGGAAGGGGATACAAGACTCAAGAAATGGTTGTGACGGAGAGGTGCAGGAGAATTAAAAAATTTGTTAGAAAAGGAAGATTTGAGCTTGAAATCACAGTCAAAACAACCAGCTGCTAAAATAAATAGAGCTCAGATTTTAGAAGAACAAGAAAAAAGAAATGCAGCTGCGACTGGGAAAAAGAAAGAAATAGTTACACATATAAACAAACCATTGGAGGAAAACATAAATAGGTTGCAAGTAGATGGGTATGAGGCTAGATCAATTACTGAAGCTATTTCAATATTGAGCACTAAGGATGAGGAAGGTGACAGACATCCTGAAAAAAGAATGAAGGCTGCATATGCTGCTTTTGAAACTGCTAATTTACCTAGGATAAAAGCTGAAAACCCAACATTAAGATTGTCTCAATTAAAACAAATTTTAAATAAGGATTTTCCTTAGATGGTACGTACAGTTACTTGGATAACTGTGGCAATTCTAGAGCTAATACATGCAAACCGGGTTCCGACCGCCGAGGAGGCGGAAGGAATGCTTTTATTAGATCAAAACCAATCGGGCTCCTCCGCGGGTCCGTCACGTCCTGGCGACTCTGAATAACTTTGGGCTGATCGCACGGTCCCGAACCGGCGACGCATCTTTCAAATGTCTGACTTATCAACTTTCGATGGTAGGTTCTGCGCCTACCATGGTCGTAACGGGTAACGGGGAATCAGGGTTCGATTCCGGAGAGGGAGCCTGAGAAACGGCTACCACATCCAAGGAAGGCAGCAGGCGCGCAAATTACCCACTCCCGGCACGGGGAGGTAGTGACGAAAAATAACGATGCAGAACTCTTTCCGAGGCTCTGCAATCGGAATGAGAACACTCTAAATCATTTAACGAGTATCCATTGGAGG
>Guimaraesiella_ex_Dicrurus_atripennis
CGAAGTTTATATTTTGATTCTACCTGGATTTGGATTAATTTCTCATATGATTTCTGAGCA---AGGTAAAAAGGAAGTTTTTGGATCTCTGGGAATGATTTACGCTATGACTGCGATCGGAATTTTGGGGTTTATCGTGTGGGCCCACCATATGTTTACTGTAGGTATGGATGTTGATAGACGTGCTTATTTTACTACTGCAACTATGATTATCGCTGTTCCTACTGGAATTAAAGTTTTTAGATGATTGGCAACAATATTCAGGAGATG---ATCGAAGTGGGGAATTTCAAAAATATGGAGTTTGGGATTTGTCTTTCTGTTTACTCTGGGAGGTTTGACAGGAGTCGTCTTAGCTAATTCTTCATTAGATATTGTTTTAATCCTGCACGGTGAAAACATGCTGGATGAGGCTGCCGACCTTCCGGGAGATCGGAGACAGTTTGAAGGACAGATTCGACGGGGCCTCGAGGGTGATGCTGAGCAACGCGGGAAGCATGAGAGGGCTGAACTCCGGACGGAAGAAACGGAACAAGTACAATCTGCAGCTGAAGCCGTACGACCCGGACCACAAGCCCCCGGGGACGAAGGACCTGGTGTACCTGGACCCGTCCCCGGACTTCTGCGAGAGGAACCCGAAGCTGGGGATTCAGGGAACCCACGGGCGGCAGTGCAACGACAGCAGCATAGGCGTCGATGGATGCGACTTGATGTGCTGCGGAAGGGGATACAAGACTCAAGAAATGGTTGTGACGGAGAGGTGCAGGAGAATTAAAAAATTTGTTAGAAAAGGAAGATATGACCTTTAAATCACAGTCAAAACAACCAGCTGCTAAAATAAATAGAGCTCAGATTTTGGAAGAACAAGAAAAAAGAAATGCAGCTGCTATGGGGAAGAAGAAAGAATTGGTTACACATATAAACAAACCACTGGAGGAAAACATAAATAGGTTGCAAATAGATGGGTATGAGGCTAGATCAATTACTGAAGCTATTTCAATATTGAGCACTAAAGAAGAGGAAGGTGACAGACATCCTGAGAAAAGAATGAAGGCTGCTTATGCTGCTTTTGAAGCTGCTAATTTACCTAGGATAAAAGCTGAAAACCCAACATTAAGATTGTCTCAGTTAAAACAAATTTTAAATAAGGATTTTCCTTAGATGGTACGTACAGTTACTTGGATAACTGTGGCAATTCTAGAGCTAATACATGCAAACCGGGTTCCGACCGCCGAGGAGGCGGAAGGAATGCTTTTATTAGATCAAAACCAATCGGACTCCTCCGCGGGTCCGTCACGTCCTGGCGACTCTGAATAACTTTGGGCTGATCGCACGGTCCCGAACCGGCGACGCATCTTTCAAATGTCTGACTTATCAACTTTCGATGGTAGGTTCTGCGCCTACCATGGTCGTAACGGGTAACGGGGAATCAGGGTTCGATTCCGGAGAGGGAGCCTGAGAAACGGCTACCACATCCAAGGAAGGCAGCAGGCGCGCAAATTACCCACTCCCGGCACGGGGAGGTAGTGACGAAAAATAACGATGCAGAACTCTTTCCGAGGCTCTGCAATCGGAATGAGAACACTCTAAATCATTTAACGAGTATCCATTGGAGG
>outgroup
AGAGGTTTATATTCTAATTCTTCCTGGTTTTGGATTAATTTCTCACATAGTAAAAGAAAATAGGGGGAAAACAGAAGTTTTTGGAAGGATTGGAATGATCTATGCCATGGTTTCTATTGGAATTCTTGGGTTTATTGTATGAGCTCACCATATGTTTACAGTAGGGATAGATGTAGATAGACGTGCATATTTTACATCTGCTACTATGATTATTGCAGTTCCAACTGGTGTTAAAGTCTTTAGGTGGTTAGCTACAATATTTGGAAGTCG---AATTTCTTGATCAACGTCAGAAATATGAGCAATGGGGTTCATCTTTTTATTCACTTTAGGAGGACTGACTGGAGTGATTTTGGCTAATTCAGCTTTAGATATCGTTCTTCTCCTGTACGGTTAAAACCTGTTGGATGCGACTTCCTACCTTCCGGGAAATTGGTGATAGTTTAAAAGACAGATTCGATGGGGCATCAAGAGTGATGTTGAGCAATGCGGGAAGTATGAGAGGTCTTAACTCCGGACGTAAAAAGCGCAATAAATACAATCTTCAACTGAAACCTTACGACCCGGATCACAAACCTCCGGGGACGAAAGATCTTGTCTACTTAGACCCATCACCTGATTTCTGCGAGAGGAATCCCAAATTGGGAATTCAAGGAACTCACGGGCGTCAGTGTAACGACACGAGCATAGGCGTCGATGGCTGCGATTTGATGTGCTGTGGCCGAGGGTATAAAACTCAAGAAATGGTTGTGACCGAGAGGTGTAGGCGAACTTAAAGATTTATTGCAGAAAGAGGATTTAAGTTTGAAAGCACAGTCAAAACAACCTGCTTCAAAAATTACAAGAATTCAGATTGCAGAAGAACGAGAAAGGAGAAATGCTGCTGCTGTTGGAAAGAAAAAAGAACCTGAAACACATTTAACCAAACCCCTGGAGGAAAACATAAATAGATTTCAAGTAGATGGCTTGGAGGCTAAGTCTGTTACTGAAGCTATATCAATATTAAGCACAAAAGATGAAGAAGAAGATAAACATCCAGAGAAGAGAATGAAAGCTGCCTATGCAGCTTTTGAGGCAGCCAATTTACCTAGAATAAAATCTGAGAATCCAACCCTCAGACTATCTCAGTGGAAACAAATTTTAAACAAGGATTTTCCTTAGATGGTACGTACAGTTACTTGGATAACTGTGGCAATTCTAGAGCTAATACATGCAAACCGAGTTCCGACCGCTTCGCAGGCGGAAGGAACGCTTTTATTAGATCAAAACCAATCGGACTCCTCCGCGGGTCCGTCACGTCTTGGTGACTCTGAATAACTTTGAGCTGATCGCACGGTCCCGCACCGGCGACGCATCTTTCAAATGTCTGACTTATCAACTTTCGATGGTAGGCTCTGCGCCTACCATGGTCGTAACGGGTAACGGGGAATCAGGGTTCGATTCCGGAGAGGGAGCCTGAGAAACGGCTACCACATCCAAGGAAGGCAGCAGGCGCGCAAATTACCCACTCCCGGCACGGGGAGGTAGTGACGAAAAATAACGATGCAGAACTCTTTCCGAGGCTCTGCAATCGGAATGAGTACACTCTAAATCATTTAACGAGTATCCATTGGAGG
