# Supplementary material for: Patterns of host–parasite associations in tropical lice and their passerine hosts in Cameroon
Source: Ecol Evol. 2020 Jun 18;10(13):6512–24. doi: 10.1002/ece3.6386 (PMC7381757; doi:10.1002/ece3.6386)
Supplement: Supplementary file 1 — File S1–S12 [file ECE3-10-6512-s001.zip › ece36386-sup-0009-FileS9.tree]

((((Myrsidea_ex_Alethe_diademata:0.10569483,(Myrsidea_ex_Kakamega_poliothorax:0.14011478,Myrsidea_ex_Chamaetylas_poliocephala:0.052784305)38:0.020929167)100:0.0739935,(((Myrsidea_ex_Estrilda_nonnula:0.14172477,Myrsidea_ex_Cryptospiza_reichenovii:0.1106702)40:0.01913606,((Myrsidea_ex_Pseudoalcippe_abyssinica:0.0851178,Myrsidea_ex_Linurgus_olivaceus:0.15450756)64:0.030770048,(Myrsidea_ex_Neocossyphus_poensis:0.08897458,Myrsidea_ex_Turdus_pelios:0.07006651)95:0.052451823)43:0.022103867)79:0.025732383,Myrsidea_ex_Terpsiphone_rufiventer:0.19210403)99:0.041501354)100:0.085566245,(((Myrsidea_ex_Bleda_syndactylus:0.07083647,Myrsidea_ex_Arizelocichla_tephrolaema:0.11994287)12:0.0038425666,(Myrsidea_ex_Phyllastrephus_icterinus:1.0000005E-6,Myrsidea_ex_Bleda_notatus:0.005476235)100:0.07149074)100:0.14956418,Myrsidea_ex_Eurillas_latirostris:0.12252431)83:0.06689054):0.6757741,outgroup:0.6757741);
