# Supplementary material for: Patterns of host–parasite associations in tropical lice and their passerine hosts in Cameroon
Source: Ecol Evol. 2020 Jun 18;10(13):6512–24. doi: 10.1002/ece3.6386 (PMC7381757; doi:10.1002/ece3.6386)
Supplement: Supplementary file 1 — File S1–S12 [file ECE3-10-6512-s001.zip › ece36386-sup-0010-FileS10.tree]

((((Mirandofures_ex_Cryptospiza_reichenovii:0.08951411,((Mirandofures_ex_Estrilda_nonnula:0.0634918,Mirandofures_ex_Nesocharis_shelleyi:0.03909923)47:0.03066865,Mirandofures_ex_Spermophaga_haematina:0.049399763)76:0.019884313)99:0.118658625,((Brueelia_ex_Cossypha_isabellae:1.0000005E-6,Brueelia_ex_Cinnyris_reichenowi:1.0000005E-6)100:0.06688805,(Brueelia_ex_Ploceus_melanogaster:0.072552174,(Brueelia_ex_Linurgus_olivaceus:1.0000005E-6,Brueelia_ex_Crithagra_burtoni:1.0000005E-6)100:0.06949844)62:0.0053372253)96:0.14850017)71:0.06826272,((Sturnidoecus_ex_Turdus_pelios:0.07971181,Sturnidoecus_ex_Euplectes_capensis:0.16925672)100:0.13387425,(Guimaraesiella_ex_Dicrurus_atripennis:0.131321,(((Guimaraesiella_ex_Laniarius_atroflavus:0.008331945,Guimaraesiella_ex_Cisticola_chubbi:0.009567538)100:0.07655996,((Guimaraesiella_ex_Arizelocichla_tephrolaema:0.0044532344,Guimaraesiella_ex_Arizelocichla_montana:0.0012587847)99:0.038790077,Guimaraesiella_ex_Kakamega_poliothorax:0.051035427)97:0.031488806)100:0.016761085,(Guimaraesiella_ex_Turdus_pelios:0.12574549,Guimaraesiella_ex_Bradypterus_bangwaensis:0.05407604)7:0.013563039)100:0.07784814)80:0.08451516)93:0.17747097):1.581739,outgroup:1.581739);
