# Supplementary material for: Patterns of host–parasite associations in tropical lice and their passerine hosts in Cameroon
Source: Ecol Evol. 2020 Jun 18;10(13):6512–24. doi: 10.1002/ece3.6386 (PMC7381757; doi:10.1002/ece3.6386)
Supplement: Supplementary file 1 — File S1–S12 [file ECE3-10-6512-s001.zip › ece36386-sup-0012-FileS12.xlsx]

## Sheet: Myrsidea
Host species	Individuals examined	Individuals infected	Prevalence [%]	Mean intensity of parasitism	Lice from Bamenda Mountains sequenced for COI	Lice from Mount Cameroon sequenced for COI	Lice sequenced for wingless, EF1α and 18S rDNA
Alethe diademata	15	4	26.6667	2.5		B532, B571	B571
Alethe poliocephala	21	3	14.2857	3		V66	V66
Alethe sp. (not identified)	6	3	50	2		V11, V32, V89
Andropadus latirostris	13	2	15.3846	1		V84	V84
Arizelocichla tephrolaemus	35	3	8.57143	1.33333		B325, B566	B325
Bleda notatus	12	5	41.6667	3		V37, V49, V76, V83, V95	V76
Bleda syndactylus	4	1	25	1		V102	V102
Cryptospiza reichenovii	11	7	63.6364	1.33333	007B, 121, 123B	B312, B314B, B500B, B522	007B
Estrilda nonnula	15	2	13.3333	3	127, 252B		252B
Kakamega poliothorax	3	2	66.6667	2	106, 191B		191B
Linurgus olivaceus	26	1	3.84615	1		B435	B435
Neocossyphus poensis	2	1	50	10		V58	V58
Phyllastrephus icterinus	6	1	16.6667	1		V113	V113
Pseudoalcippe abyssinica	19	1	5.26316	2	061		061
Terpsiphone rufiventer	10	2	20	1		V20, V63A	V20
Turdus pelios	19	1	5.26316	4		B359	B359
In total	217	39	17.9724	2.23684

## Sheet: Brueelia complex
Host species	Individuals examined	Individuals infected	Prevalence	Mean intensity of parasitism	Lice from Bamenda Mountains sequenced for COI	Lice from Mount Cameroon sequenced for COI	Lice sequenced for wingless, hyp and 18S rDNA
Arizelocichla tephrolaemus	35	5	14.2857	2	001, 002, 003, 015	B558	003
Arizelocichla montana	15	1	6.66667	1	200		200
Bradypterus bangwaensis	2	1	50	1	227		227
Cinnyris reichenowi	39	2	5.12821	13	094A	B360	094A
Cisticola chubbi	21	3	14.2857	2.66667	245		245
Cossypha isabellae	16	1	6.25	1		B373	amplification failed
Cryptospiza reichenovii	11	5	45.4545	4	007A, 123A	B314A, B316, B500A	123A
Dicrurus atripennis	4	1	25	2		V77A	V77A
Estrilda nonnula	16	5	31.25	4	252A	B377A, B416, B507	252A
Euplectes capensis	39	4	10.2564	6		H369, H370, H371, B376	H370
Kakamega poliothorax	3	1	33.3333	9	191A		191A
Laniarius atroflavus	10	1	10	7		B354	B354
Linurgus olivaceus	26	5	19.2308	1.2	029, 040	B326, B421A, B441A	029
Nesocharis shelleyi	4	2	50	5	142		142
Ploceus melanogaster	6	2	33.3333	3.5	138, 182		138
Crithagra burtoni	11	4	36.3636	1.75	039, 050, 088, 146		050
Spermophaga haematina	3	3	100	15		V7, V8, B551, H551	V7
Turdus pelios	12	6	50	3	202	B315, H315, B352, B573, B457	202, B457
In total	273	52	19.0476	4.30189
